# Supplementary material for: Genome-Wide Identification of MicroRNAs in Response to Low Nitrate Availability in Maize Leaves and Roots
Source: PLoS One. 2011 Nov 23;6(11):e28009. doi: 10.1371/journal.pone.0028009 (PMC3223196; doi:10.1371/journal.pone.0028009)
Supplement: Table S3 — The full list of the predicted target genes of identified miRNAs. (XLS) [file pone.0028009.s003.xls]

## Sheet: Sheet1
Table S3. The full list of the predicted target genes of identified miRNAs.
miRNAs.	target genes	description	Arabidopsis orthologs
zma-miR160	GRMZM2G005284	Auxin response factor;Transcriptional factor B3	AT4G30080;AT2G28350
zma-miR160	GRMZM2G036837	Zinc finger, CCCH-type	AT2G47850;AT3G06410;AT5G18550
zma-miR160	GRMZM2G081406	Auxin response factor;Transcriptional factor B3	AT4G30080;AT2G28350
zma-miR160	GRMZM2G153233	Auxin response factor;Transcriptional factor B3	AT4G30080;AT2G28350
zma-miR160	GRMZM2G159399	Auxin response factor;Transcriptional factor B3	AT4G30080;AT2G28350
zma-miR160	GRMZM2G369356	Auxin response factor;Transcriptional factor B3
zma-miR160	GRMZM2G390641	Auxin response factor;Transcriptional factor B3	AT4G30080;AT2G28350
zma-miR164	GRMZM2G001361	unknown
zma-miR164	GRMZM2G003342	Uncharacterised protein family UPF0066;Antifreeze protein, type I	AT4G28020
zma-miR164	GRMZM2G003769	Peroxisomal biogenesis factor 11	AT3G47430
zma-miR164	GRMZM2G008819	Cupredoxin;Plastocyanin-like	AT1G72230;AT1G22480
zma-miR164	GRMZM2G009892	No apical meristem (NAM) protein;Antifreeze protein, type I
zma-miR164	GRMZM2G010545	Protein of unknown function Cys-rich
zma-miR164	GRMZM2G011553	Harpin-induced 1	AT1G64450;AT4G23930
zma-miR164	GRMZM2G045927	Cupredoxin;Plastocyanin-like	AT1G72230;AT1G22480
zma-miR164	GRMZM2G055585	Gamma-glutamyltranspeptidase;Glycoside hydrolase, catalytic core	AT5G66460;AT1G02310;AT3G10890;AT3G10900;AT3G30540
zma-miR164	GRMZM2G057749	Cytochrome P450
zma-miR164	GRMZM2G063522	No apical meristem (NAM) protein
zma-miR164	GRMZM2G095556	Exostosin-like	AT2G35100;AT5G44930
zma-miR164	GRMZM2G096358	MYB domain transcription factor;Homeodomain-like;SANT, DNA-binding	AT1G68320;AT1G25340
zma-miR164	GRMZM2G114850	No apical meristem (NAM) protein;Antifreeze protein, type I
zma-miR164	GRMZM2G117836	Antifreeze protein, type I;Chaperonin clpA/B;Tubby, N-terminal	AT5G57710;AT4G30350
zma-miR164	GRMZM2G139700	No apical meristem (NAM) protein
zma-miR164	GRMZM2G146380	No apical meristem (NAM) protein;Antifreeze protein, type I
zma-miR164	GRMZM2G162336	unknown
zma-miR164	GRMZM2G162709	MYB domain transcription factor;Homeodomain-like;SANT, DNA-binding	AT1G68320;AT1G25340
zma-miR164	GRMZM2G163975	Helix-loop-helix DNA-binding;Basic helix-loop-helix dimerisation region bHLH	AT1G27660
zma-miR164	GRMZM2G167018	No apical meristem (NAM) protein
zma-miR164	GRMZM2G168681	Terpenoid synthase;Polyprenyl synthetase	AT4G17190;AT5G47770
zma-miR164	GRMZM2G174766	Fatty acid desaturase, type 1	AT3G12120
zma-miR164	GRMZM2G305856	MYB domain transcription factor;Homeodomain-like;SANT, DNA-binding	AT3G53200
zma-miR164	GRMZM2G339122	Preprotein translocase SecG subunit;Expansin;Barwin-related endoglucanase;Rare lipoprotein A;Expansin/Lol pI;Pollen allergen/expansin, C-terminal	AT2G40610;AT5G05290
zma-miR164	GRMZM2G345493	Fructose-bisphosphate aldolase, class-I;SFT2-like	AT4G26550;AT5G56020
zma-miR164	GRMZM2G393433	No apical meristem (NAM) protein
zma-miR164	GRMZM2G397675	Galanin 2 receptor;Protein of unknown function DUF617, plant	AT5G23100;AT3G25640
zma-miR164	GRMZM2G439337	unknown
zma-miR164	GRMZM2G471904	Photosystem II oxygen evolving complex protein PsbP;Kinesin, motor region;Mog1/PsbP/DUF1795, alpha/beta/alpha sandwich;Kinesin, motor region, conserved site	AT2G37420
zma-miR167	GRMZM2G028980	Auxin response factor;Transcriptional factor B3	AT1G30330
zma-miR167	GRMZM2G035405	Auxin response factor;Transcriptional factor B3	AT1G30330
zma-miR167	GRMZM2G068328	unknown	AT4G20350
zma-miR167	GRMZM2G073750	Auxin response factor;Transcriptional factor B3;AUX/IAA protein	AT1G30330
zma-miR167	GRMZM2G078274	Auxin response factor;Transcriptional factor B3	AT5G37020
zma-miR167	GRMZM2G081158	Auxin response factor;Transcriptional factor B3	AT1G30330
zma-miR167	GRMZM2G089640	Auxin response factor	AT1G30330
zma-miR167	GRMZM2G475882	Auxin response factor;Transcriptional factor B3	AT5G37020
zma-miR168	GRMZM2G039455	Argonaute and Dicer protein, PAZ;Stem cell self-renewal protein Piwi;Region of unknown function DUF1785	AT1G48410
zma-miR168	GRMZM2G441583	Argonaute and Dicer protein, PAZ;Stem cell self-renewal protein Piwi;Region of unknown function DUF1785	AT1G48410
zma-miR169	GRMZM2G000686	CCAAT-binding transcription factor, subunit B;CCAAT-binding factor, conserved site	AT1G72830;AT1G17590;AT1G54160;AT3G14020
zma-miR169	GRMZM2G008250	unknown
zma-miR169	GRMZM2G033245	CCAAT-binding transcription factor, subunit B
zma-miR169	GRMZM2G038303	CCAAT-binding transcription factor, subunit B;CCAAT-binding factor, conserved site	AT1G72830;AT1G17590;AT1G54160;AT3G14020
zma-miR169	GRMZM2G040349	CCAAT-binding transcription factor, subunit B;CCAAT-binding factor, conserved site	AT1G72830;AT1G17590;AT1G54160;AT3G14020
zma-miR169	GRMZM2G078124	Molluscan rhodopsin C-terminal tail
zma-miR169	GRMZM2G083670	Homeodomain-like;MYB domain transcription factor;Streptococcal non-M secreted SibA;SANT, DNA-binding
zma-miR169	GRMZM2G091964	CCAAT-binding transcription factor, subunit B;CCAAT-binding factor, conserved site	AT3G20910;AT5G12840
zma-miR169	GRMZM2G165488	CCAAT-binding transcription factor, subunit B
zma-miR171	GRMZM2G011947	unknown
zma-miR171	GRMZM2G021471	Fibronectin, type III-like fold;Fibronectin, type III	AT3G24440
zma-miR171	GRMZM2G022088	Cellular retinaldehyde-binding/triple function, N-terminal;Cellular retinaldehyde binding/alpha-tocopherol transport;Pistil-specific extensin-like protein;Cellular retinaldehyde-binding/triple function, C-terminal
zma-miR171	GRMZM2G037792	GRAS transcription factor	AT4G00150
zma-miR171	GRMZM2G051785	GRAS transcription factor
zma-miR171	GRMZM2G055263	GRAS transcription factor	AT4G08250
zma-miR171	GRMZM2G060265	GRAS transcription factor	AT4G00150
zma-miR171	GRMZM2G079470	GRAS transcription factor	AT4G00150
zma-miR171	GRMZM2G079980	GRAS transcription factor	AT4G00150
zma-miR171	GRMZM2G098800	GRAS transcription factor	AT4G00150
zma-miR171	GRMZM2G111191	Zinc finger, DHHC-type	AT1G69420
zma-miR171	GRMZM2G134655	unknown
zma-miR171	GRMZM2G139018	Armadillo-type fold	AT3G12590
zma-miR171	GRMZM2G418899	GRAS transcription factor	AT4G00150
zma-miR171	GRMZM2G427337	Methyltransferase type 11;RAI1 like;MCP methyltransferase, CheR-type;VP6 blue-tongue virus inner capsid protein	AT4G17620
zma-miR172	GRMZM2G017847	Actin, conserved site;Actin/actin-like
zma-miR172	GRMZM2G076602	AP2-ERF Pathogenesis-related transcriptional factor and ERF, DNA-binding;GPR6 orphan receptor;DNA-binding, integrase-type	AT4G36920
zma-miR172	GRMZM2G150893	Peroxidase	AT5G06730;AT5G06720;AT2G38380;AT2G38390;AT5G19880;AT3G49120;AT4G08770;AT3G49110;AT4G08780;AT3G32980
zma-miR172	GRMZM2G160730	AP2-ERF Pathogenesis-related transcriptional factor and ERF, DNA-binding;DNA-binding, integrase-type;	AT5G67180
zma-miR172	GRMZM2G174784	AP2-ERF Pathogenesis-related transcriptional factor and ERF, DNA-binding;Antifreeze protein, type I;DNA-binding, integrase-type;	AT4G36920
zma-miR172	GRMZM2G176175	AP2-ERF Pathogenesis-related transcriptional factor and ERF, DNA-binding; istamine H3 receptor;DNA-binding, integrase-type	AT5G67180
zma-miR172	GRMZM2G383472	unknown
zma-miR172	GRMZM2G700665	AP2-ERF Pathogenesis-related transcriptional factor and ERF, DNA-binding;Na+/H+ exchanger, isoform 2 (NHE2);Antifreeze protein, type I;DNA-binding, integrase-type
zma-miR319	GRMZM2G001279	Zinc finger, CCCH-type;Ankyrin;Orphan nuclear receptor, NOR1 type	AT2G41900;AT5G12850
zma-miR319	GRMZM2G028054	MYB domain transcription factor;Homeodomain-like;SANT, DNA-binding	AT5G06100;AT3G11440
zma-miR319	GRMZM2G089361	TCP Transcription factor	AT4G18390
zma-miR319	GRMZM2G115516	TCP Transcription factor	AT4G18390
zma-miR319	GRMZM2G139688	MYB domain transcription factor;Homeodomain-like;SANT, DNA-binding	AT5G06100;AT3G11440
zma-miR319	GRMZM2G180979	Zinc finger, CCCH-type;Ankyrin;Orphan nuclear receptor, NOR1 type	AT2G41900;AT5G12850
zma-miR319	GRMZM2G388987	Peptidase C19, ubiquitin carboxyl-terminal hydrolase 2;Zinc finger, MYND-type;Peptidase C19, ubiquitin carboxyl-terminal hydrolase 2, conserved site	AT4G31670;AT2G24640
zma-miR319	GRMZM2G412073	unknown
zma-miR395	GRMZM2G042171	Sulphate transporter/antisigma-factor antagonist STAS;Sulphate anion transporter;Sulphate anion transporter, conserved site;Sulphate transporter	AT5G10180;AT1G77990
zma-miR395	GRMZM2G051270	ATP-sulfurylase;PUA-like	AT3G22890;AT5G43780;AT4G14680
zma-miR395	GRMZM2G097434	Synaptojanin, N-terminal	AT3G14205
zma-miR395	GRMZM2G122148	Methyltransferase-16, putative	AT5G01470
zma-miR395	GRMZM2G149952	ATP-sulfurylase;PUA-like	AT3G22890;AT5G43780;AT4G14680
zma-miR397	GRMZM2G072808	Multicopper oxidase, type 1;Cupredoxin;Laccase;Multicopper oxidase, copper-binding site;Multicopper oxidase, type 3;Multicopper oxidase, type 2	AT5G60020;AT2G29130
zma-miR397	GRMZM2G168953	Antifreeze protein, type I;2,3-dihydro-2,3-dihydroxybenzoate dehydrogenase;Concanavalin A-like lectin/glucanase;NAD(P)-binding;Serine/threonine protein kinase;Tyrosine protein kinase;Short-chain dehydrogenase/reductase SDR;Protein kinase, ATP binding site	AT2G37710;AT3G53810;AT4G02410;AT4G02420
zma-miR397	GRMZM2G419994	unknown	AT4G10270;AT4G10265
zma-miR398	GRMZM2G068519	unknown
zma-miR399	GRMZM2G045473	Major facilitator superfamily, general substrate transporter;General substrate transporter;Major facilitator superfamily MFS-1;Phosphate permease	AT2G32830;AT2G38940;AT3G54700;AT5G43360;AT5G43350;AT5G43370
zma-miR399	GRMZM2G070087	Major facilitator superfamily, general substrate transporter;General substrate transporter;Major facilitator superfamily MFS-1;Phosphate permease	AT2G32830;AT2G38940;AT3G54700;AT5G43360;AT5G43350;AT5G43370
zma-miR399	GRMZM2G070591	unknown
zma-miR399	GRMZM2G075384	unknown
zma-miR399	GRMZM2G075870	Major facilitator superfamily, general substrate transporter;General substrate transporter;Major facilitator superfamily MFS-1;Phosphate permease	AT2G32830;AT2G38940;AT3G54700;AT5G43360;AT5G43350;AT5G43370
zma-miR399	GRMZM2G081812	Zinc finger, C2H2-like;Zinc finger, C2H2-type;Zinc finger, LIM-type	AT1G30970
zma-miR399	GRMZM2G097190	Mrp, conserved site;ATPase-like, ParA/MinD	AT5G50960
zma-miR399	GRMZM2G106594	Mrp, conserved site;ATPase-like, ParA/MinD	AT5G50960
zma-miR399	GRMZM2G112377	Antifreeze protein, type I;Major facilitator superfamily, general substrate transporter;General substrate transporter;Major facilitator superfamily MFS-1;Phosphate permease	AT2G32830;AT2G38940;AT3G54700;AT5G43360;AT5G43350;AT5G43370
zma-miR399	GRMZM2G165734	unknown
zma-miR399	GRMZM2G326707	Major facilitator superfamily, general substrate transporter;General substrate transporter;Major facilitator superfamily MFS-1;Phosphate permease	AT2G32830;AT2G38940;AT3G54700;AT5G43360;AT5G43350;AT5G43370
zma-miR399	GRMZM2G381453	Major facilitator superfamily, general substrate transporter;General substrate transporter;Major facilitator superfamily MFS-1;Sugar transporter, conserved site	AT3G13050
zma-miR408	GRMZM2G004012	Cupredoxin;Plastocyanin-like	AT2G02850
zma-miR408	GRMZM2G023847	Cupredoxin;Plastocyanin-like;Myeloid transforming gene on chromosome 8 (MTG8)	AT1G72230;AT1G22480
zma-miR408	GRMZM2G066260	Multicopper oxidase, type 1;Cupredoxin;Multicopper oxidase, type 3
zma-miR408	GRMZM2G097141	unknown
zma-miR408	GRMZM2G097851	Cupredoxin;Plastocyanin-like;Orphan nuclear receptor, NOR1 type;Blue (type 1) copper domain	AT2G44790;AT3G60280;AT3G60270
zma-miR408	GRMZM2G100121	Leucine-rich repeat, ribonuclease inhibitor subtype	AT3G54650
zma-miR408	GRMZM2G104028	Cupredoxin;Plastocyanin-like;Blue (type 1) copper domain
zma-miR408	GRMZM2G132169	Multicopper oxidase, type 1;Cupredoxin;Multicopper oxidase, copper-binding site;Multicopper oxidase, type 3;Laccase;Multicopper oxidase, type 2	AT5G05390;AT2G40370;AT2G30210;AT5G07130
zma-miR408	GRMZM2G336337	Multicopper oxidase, type 1;Cupredoxin;Laccase;Multicopper oxidase, copper-binding site;Multicopper oxidase, type 3;Multicopper oxidase, type 2	AT5G05390;AT2G40370;AT2G30210;AT5G07130
zma-miR408	GRMZM2G352678	Cupredoxin;Plastocyanin-like
zma-miR408	GRMZM2G384327	D111/G-patch	AT3G52120
zma-miR408	GRMZM2G391794	Leucine-rich repeat;Serine/threonine protein kinase-related;Leucine-rich repeat, N-terminal;Protein kinase-like;Leucine-rich repeat, typical subtype;Serine/threonine protein kinase;Protein kinase, ATP binding site;Tyrosine protein kinase;Serine/threonine	AT1G09970;AT3G19700
zma-miR408	GRMZM2G441768	Phosphopantetheine attachment site	AT3G54650
zma-miR528	GRMZM2G004106	Cupredoxin;Plastocyanin-like;Blue (type 1) copper domain
zma-miR528	GRMZM2G039381	Cupredoxin;Plastocyanin-like;Blue (type 1) copper domain
zma-miR528	GRMZM2G043300	Cupredoxin;Plastocyanin-like;Blue (type 1) copper domain
zma-miR528	GRMZM2G062069	unknown	AT3G15770
zma-miR528	GRMZM2G148937	Alkaline phosphatase;Multi antimicrobial extrusion protein MatE	AT1G71870
zma-miR528	GRMZM2G169033	Multicopper oxidase, type 1;Cupredoxin;Laccase;Multicopper oxidase, copper-binding site;Multicopper oxidase, type 3;Multicopper oxidase, type 2	AT5G09360;AT5G48100
zma-miR528	GRMZM2G178741	Homeodomain-like;Homeobox;Homeobox, conserved site;Leucine zipper, homeobox-associated;Helix-turn-helix motif, lambda-like repressor	AT1G26960;AT1G69780
zma-miR528	GRMZM2G367668	Multicopper oxidase, type 1;Cupredoxin;Laccase;Multicopper oxidase, copper-binding site;Multicopper oxidase, type 3;Multicopper oxidase, type 2
zma-miR827	GRMZM2G003992	Tropomyosin	AT5G56210
zma-miR827	GRMZM2G166976	SPX, N-terminal; Major facilitator superfamily, general substrate transporter;Major facilitator superfamily MFS-1	AT1G63010;AT4G11810;AT4G22990
zma-miR827	GRMZM2G344061	NAD(P)-binding	AT2G21280
