# Supplementary material for: Genome-Wide Identification of MicroRNAs in Response to Low Nitrate Availability in Maize Leaves and Roots
Source: PLoS One. 2011 Nov 23;6(11):e28009. doi: 10.1371/journal.pone.0028009 (PMC3223196; doi:10.1371/journal.pone.0028009)
Supplement: Table S4 — A miRNA micoarray genelist containing 426 miRNAs and some controls used on SmartArray Chip system. (XLS) [file pone.0028009.s004.xls]

## Sheet: Genelist on microarray
Table S4 A miRNA micoarray genelist containing 426 miRNAs and some controls used on SmartArray Chip system.
Name	Source miRNA	Description	ath	gma	mtr	osa	ptc	sof	sbi	zma	ppt	Probe Sequence 5'→3'
Zip5		exogenous controls										GCTGTACCCGATCGCAAGGTGGTC
Zip13		exogenous controls										CGCACGATAGGTGGTCTACCGCTG
Zip15		exogenous controls										CGCATACCAGGTCGCATACCGGTC
Zip21		exogenous controls										GGTCAGGTTACCGCTGCGATCGCA
Zip23		exogenous controls										GGTCCGATTACCGGTCCGATGCTG
Zip25		exogenous controls										GGTCTACCTACCCGCACTATGGTC
Y2		exogenous controls										ATTCTTAGCGTTTCGTACCT
Y3		exogenous controls										ATCAGCCCGTTTAGGAATG
ath-tRNA-Ala		endogenous positive control										TGCTTAGCATGCGAGAGGTAC
ath-U6		endogenous positive control										TACAGAGAAGATTAGCATGGCC
Hex		immobilized positive control										GATGATAAAGGAGCTCGATCCATCGCATGTGAC
DMSO		spot solution,50%DMSO
miRNA-1	ath-miR164a		ath-miR164c ath-miR164b			osa-miR164c osa-miR164d osa-miR164b osa-miR164a osa-miR164f osa-miR164e	ptc-miR164e ptc-miR164c ptc-miR164a ptc-miR164b ptc-miR164d		sbi-miR164b sbi-miR164	zma-miR164a zma-miR164c zma-miR164b zma-miR164d		TGCACGTGCCCTGCTTCTCCA
miRNA-2	ath-miR398a		ath-miR398c ath-miR398b	gma-miR398b gma-miR398a		osa-miR398a	ptc-miR398a					AAGGGGTGACCTGAGAACACA
miRNA-3	osa-miR159e		ath-miR159a ath-miR159b ath-miR319c ath-miR319b ath-miR319a ath-miR159c	gma-miR319b gma-miR159 gma-miR319a	mtr-miR319	osa-miR159c osa-miR159b osa-miR159f osa-miR159d osa-miR159a	ptc-miR319a ptc-miR319c ptc-miR319b ptc-miR159d ptc-miR319d ptc-miR319h ptc-miR319e ptc-miR159b ptc-miR319g ptc-miR159c ptc-miR319f ptc-miR159f ptc-miR159a	sof-miR159d sof-miR159a sof-miR159c sof-miR159b	sbi-miR159b sbi-miR159	zma-miR159b zma-miR159c zma-miR159a zma-miR159d	ppt-miR319d ppt-miR319a ppt-miR319b ppt-miR319c	AGGAGCTCCCTTCAATCCAAT
miRNA-4	osa-miR395n		ath-miR395a ath-miR395d ath-miR395e		mtr-miR395e mtr-miR395k mtr-miR395i mtr-miR395h mtr-miR395b mtr-miR395j mtr-miR395p mtr-miR395m mtr-miR395n mtr-miR395f mtr-miR395g mtr-miR395d mtr-miR395a mtr-miR395l mtr-miR395o mtr-miR395c	osa-miR395j osa-miR395i osa-miR395h osa-miR395o osa-miR395p osa-miR395g osa-miR395k osa-miR395q osa-miR395e osa-miR395l osa-miR395d osa-miR395c osa-miR395r osa-miR395a osa-miR395s osa-miR395m osa-miR395b	ptc-miR395c ptc-miR395d ptc-miR395j ptc-miR395e ptc-miR395h ptc-miR395i ptc-miR395g ptc-miR395f ptc-miR395b		sbi-miR395a sbi-miR395d sbi-miR395c sbi-miR395e sbi-miR395f sbi-miR395b	zma-miR395c zma-miR395b zma-miR395a		GAGTTTCCCCAAACACTTCAC
miRNA-5	osa-miR528											CTCCTCTGCATGCCCCTTCCA
miRNA-6	ptc-miR169u						ptc-miR169q ptc-miR169ae ptc-miR169ac ptc-miR169ab ptc-miR169ad ptc-miR169af					TAGGCAAGTCGTCCTTGGCTA
miRNA-7	ptc-miR477a						ptc-miR477b					TTGGAAGCCTCTGAGGGAGAT
miRNA-8	predicted_miRNA_72											CTTCCGCCCGGATCGGCCCGA
miRNA-9	predicted_miRNA_28											GGCCAGGGGAGCCAACCAGGG
miRNA-10	predicted_miRNA_58											TCGACGTAGACACCCACCAGC
miRNA-11	ath-miR165a		ath-miR165b									GGGGGATGAAGCCTGGTCCGA
miRNA-12	ath-miR399a		ath-miR399f ath-miR399e ath-miR399d		mtr-miR399c mtr-miR399e mtr-miR399a	osa-miR399e osa-miR399f osa-miR399g	ptc-miR399b ptc-miR399a ptc-miR399c		sbi-miR399f sbi-miR399e			CAGGGCAAATCTCCTTTGGCA
miRNA-13	osa-miR160e		ath-miR160c ath-miR160b ath-miR160a	gma-miR160	mtr-miR160	osa-miR160d osa-miR160a osa-miR160b osa-miR160c	ptc-miR160a ptc-miR160c ptc-miR160d ptc-miR160b		sbi-miR160c sbi-miR160e sbi-miR160b sbi-miR160a sbi-miR160d	zma-miR160b zma-miR160d zma-miR160f zma-miR160a zma-miR160e zma-miR160c		CGGCATACAGGGAGCCAGGCA
miRNA-14	osa-miR396d					osa-miR396e						CAGTTCAAGAAAGCCTGTGGA
miRNA-15	osa-miR530											GTTGCATCTGCCTCTGCACCT
miRNA-16	ptc-miR169x		ath-miR169h ath-miR169n ath-miR169i ath-miR169k ath-miR169m ath-miR169l ath-miR169j			osa-miR169l osa-miR169g osa-miR169k osa-miR169e osa-miR169f osa-miR169m osa-miR169j osa-miR169i osa-miR169h	ptc-miR169w ptc-miR169k ptc-miR169j ptc-miR169v ptc-miR169l ptc-miR169m ptc-miR169r ptc-miR169i		sbi-miR169e sbi-miR169c sbi-miR169h sbi-miR169g sbi-miR169f sbi-miR169d	zma-miR169i zma-miR169j zma-miR169f zma-miR169k zma-miR169h zma-miR169g		CGAGCAAGTCATCCTTGGCTA
miRNA-17	ptc-miR478d						ptc-miR478c ptc-miR478f ptc-miR478b ptc-miR478a ptc-miR478e					TTCCTAAAAATAGAAGACACGTCA
miRNA-18	predicted_miRNA_74											GTGTGACGGGCGGTGTGTACA
miRNA-19	predicted_miRNA_3											CCAGCAGTGCGGCGGCCCGTT
miRNA-20	predicted_miRNA_6											ACCACTGAGCTATGGACCCTT
miRNA-21	ath-miR167a		ath-miR167d ath-miR167b	gma-miR167a gma-miR167b		osa-miR167h osa-miR167e osa-miR167b osa-miR167a osa-miR167d osa-miR167i osa-miR167g osa-miR167f osa-miR167j osa-miR167c	ptc-miR167a ptc-miR167d ptc-miR167e ptc-miR167c ptc-miR167g ptc-miR167f ptc-miR167b	sof-miR167a sof-miR167b	sbi-miR167b sbi-miR167a sbi-miR167d sbi-miR167g sbi-miR167e sbi-miR167f sbi-miR167c	zma-miR167h zma-miR167d zma-miR167b zma-miR167i zma-miR167c zma-miR167g zma-miR167e zma-miR167a zma-miR167f		TAGATCATGCTGGCAGCTTCA
miRNA-22	ath-miR399d		ath-miR399f ath-miR399e ath-miR399a		mtr-miR399c mtr-miR399e mtr-miR399a	osa-miR399e osa-miR399f osa-miR399g	ptc-miR399d ptc-miR399b ptc-miR399e ptc-miR399a ptc-miR399c		sbi-miR399f sbi-miR399e			CGGGGCAAATCTCCTTTGGCA
miRNA-23	osa-miR162b		ath-miR162a ath-miR162b		mtr-miR162	osa-miR162a	ptc-miR162b ptc-miR162a ptc-miR162c			zma-miR162		CTGGATGCAGAGGCTTATCGA
miRNA-24	osa-miR398b						ptc-miR398c ptc-miR398b					CAGGGGCGACCTGAGAACACA
miRNA-25	osa-miR535										ppt-miR535a ppt-miR535d ppt-miR535b ppt-miR535c	GCGTGCTCTCTCTCGTTGTCA
miRNA-26	ptc-miR169z											CCGGCAAATCATTCTTGGCTG
miRNA-27	ptc-miR478f						ptc-miR478c ptc-miR478d ptc-miR478b ptc-miR478a					TCCCTAAAAATAGAAGACATGTCA
miRNA-28	predicted_miRNA_8											CAGCAATTGACGCGCCTCGGT
miRNA-29	predicted_miRNA_31											TGCTATATTCTGTAACGGAGG
miRNA-30	predicted_miRNA_61											GCGGTGAATCTCGTACCATGTGCC
miRNA-31	ath-miR167d		ath-miR167a ath-miR167b	gma-miR167a gma-miR167b		osa-miR167h osa-miR167e osa-miR167b osa-miR167a osa-miR167d osa-miR167i osa-miR167g osa-miR167f osa-miR167j osa-miR167c	ptc-miR167a ptc-miR167d ptc-miR167e ptc-miR167c ptc-miR167g ptc-miR167f ptc-miR167b	sof-miR167a sof-miR167b	sbi-miR167b sbi-miR167a sbi-miR167d sbi-miR167g sbi-miR167e sbi-miR167f sbi-miR167c	zma-miR167h zma-miR167d zma-miR167b zma-miR167c zma-miR167i zma-miR167g zma-miR167e zma-miR167a zma-miR167f		CCAGATCATGCTGGCAGCTTCA
miRNA-32	ath-miR399f		ath-miR399e ath-miR399d ath-miR399a		mtr-miR399c mtr-miR399e mtr-miR399a	osa-miR399e osa-miR399f osa-miR399g	ptc-miR399b ptc-miR399a ptc-miR399c		sbi-miR399f sbi-miR399e			CCGGGCAAATCTCCTTTGGCA
miRNA-33	osa-miR164d		ath-miR164b ath-miR164a ath-miR164c			osa-miR164b osa-miR164f osa-miR164e osa-miR164a	ptc-miR164c ptc-miR164d ptc-miR164e ptc-miR164a ptc-miR164b		sbi-miR164b sbi-miR164	zma-miR164a zma-miR164d zma-miR164c zma-miR164b		AGCACGTGCCCTGCTTCTCCA
miRNA-34	osa-miR399e		ath-miR399f ath-miR399e ath-miR399d ath-miR399a		mtr-miR399c mtr-miR399e mtr-miR399a	osa-miR399f osa-miR399g	ptc-miR399b ptc-miR399a ptc-miR399c		sbi-miR399f sbi-miR399e			CTGGGCAAATCTCCTTTGGCA
miRNA-35	ptc-miR171j		ath-miR171a			osa-miR171a	ptc-miR171k ptc-miR171d ptc-miR171c			zma-miR171a		AGTATTGGCGCGGCTCAATCC
miRNA-36	ptc-miR479											GATGAGCCGGACCAATATCACA
miRNA-37	predicted_miRNA_34											GCTGGCGAGCGGCGGGAATCG
miRNA-38	predicted_miRNA_63											CTACCACTGAGCTATGGACCC
miRNA-39	ath-miR169a		ath-miR169h ath-miR169b ath-miR169c ath-miR169n ath-miR169i ath-miR169k ath-miR169e ath-miR169d ath-miR169m ath-miR169l ath-miR169j ath-miR169g ath-miR169f	gma-miR169	mtr-miR169a mtr-miR169b	osa-miR169l osa-miR169g osa-miR169k osa-miR169e osa-miR169m osa-miR169f osa-miR169j osa-miR169i osa-miR169b osa-miR169a osa-miR169c osa-miR169h	ptc-miR169w ptc-miR169k ptc-miR169o ptc-miR169j ptc-miR169v ptc-miR169e ptc-miR169p ptc-miR169a ptc-miR169f ptc-miR169l ptc-miR169m ptc-miR169c ptc-miR169b ptc-miR169s ptc-miR169g ptc-miR169t ptc-miR169h ptc-miR169n ptc-miR169r ptc-miR169i ptc-miR169d		sbi-miR169e sbi-miR169c sbi-miR169h sbi-miR169b sbi-miR169g sbi-miR169a sbi-miR169f sbi-miR169d	zma-miR169c zma-miR169i zma-miR169j zma-miR169f zma-miR169k zma-miR169a zma-miR169h zma-miR169b zma-miR169g		TCGGCAAGTCATCCTTGGCTG
miRNA-40	ath-miR401											TGTCGGTCGACACCAGTTTCG
miRNA-41	osa-miR166g		ath-miR166d ath-miR166b ath-miR166f ath-miR166g ath-miR166c ath-miR166a ath-miR166e	gma-miR166a gma-miR166b	mtr-miR166	osa-miR166a osa-miR166h osa-miR166m osa-miR166i osa-miR166b osa-miR166j osa-miR166f osa-miR166c osa-miR166d osa-miR166n	ptc-miR166b ptc-miR166c ptc-miR166o ptc-miR166j ptc-miR166h ptc-miR166i ptc-miR166a ptc-miR166m ptc-miR166l ptc-miR166k ptc-miR166q ptc-miR166e ptc-miR166d ptc-miR166f ptc-miR166n ptc-miR166g		sbi-miR166d sbi-miR166b sbi-miR166f sbi-miR166c sbi-miR166a	zma-miR166a zma-miR166d zma-miR166e zma-miR166f zma-miR166m zma-miR166c zma-miR166g zma-miR166l zma-miR166h zma-miR166i zma-miR166b		GAGGAATGAAGCCTGGTCCGA
miRNA-42	osa-miR399i		ath-miR399b ath-miR399c		mtr-miR399d mtr-miR399b	osa-miR399d			sbi-miR399i sbi-miR399b sbi-miR399d	zma-miR399e zma-miR399d		CAGGGCAGCTCTCCTTTGGCA
miRNA-43	ptc-miR172i		ath-miR172c ath-miR172e ath-miR172b ath-miR172a ath-miR172d	gma-miR172b gma-miR172a		osa-miR172b osa-miR172a osa-miR172d osa-miR172c	ptc-miR172b ptc-miR172h ptc-miR172a ptc-miR172g ptc-miR172e ptc-miR172f ptc-miR172d ptc-miR172c		sbi-miR172a sbi-miR172c sbi-miR172e sbi-miR172b sbi-miR172d	zma-miR172d zma-miR172b zma-miR172c zma-miR172a zma-miR172e		TTGCAGCATCATCAGGATTCT
miRNA-44	ptc-miR480b											GTTCAACATCAATGATGTAGTAGT
miRNA-45	Sunkar et al 2005_miR436											GGGAGAAAGTGCACTCTCTCA
miRNA-46	predicted_miRNA_36											GGGTCACCCGCGTGACAGGCG
miRNA-47	predicted_miRNA_65											AGCCAGGTATCCTGACCGGAC
miRNA-48	ath-miR169d		ath-miR169h ath-miR169b ath-miR169c ath-miR169n ath-miR169i ath-miR169k ath-miR169e ath-miR169m ath-miR169a ath-miR169l ath-miR169j ath-miR169g ath-miR169f	gma-miR169	mtr-miR169a mtr-miR169b	osa-miR169l osa-miR169g osa-miR169k osa-miR169e osa-miR169f osa-miR169m osa-miR169j osa-miR169i osa-miR169b osa-miR169a osa-miR169c osa-miR169h	ptc-miR169w ptc-miR169k ptc-miR169o ptc-miR169j ptc-miR169v ptc-miR169e ptc-miR169p ptc-miR169a ptc-miR169f ptc-miR169l ptc-miR169m ptc-miR169c ptc-miR169b ptc-miR169s ptc-miR169g ptc-miR169h ptc-miR169n ptc-miR169r ptc-miR169i ptc-miR169d		sbi-miR169e sbi-miR169c sbi-miR169h sbi-miR169b sbi-miR169g sbi-miR169a sbi-miR169f sbi-miR169d	zma-miR169c zma-miR169i zma-miR169j zma-miR169f zma-miR169k zma-miR169a zma-miR169h zma-miR169b zma-miR169g		CGGCAAGTCATCCTTGGCTCA
miRNA-49	ath-miR403						ptc-miR403c ptc-miR403b ptc-miR403a					CGAGTTTGTGCGTGAATCTAA
miRNA-50	osa-miR166k					osa-miR166l			sbi-miR166e sbi-miR166g	zma-miR166k zma-miR166j		AGGGATTGAAGCCTGGTCCGA
miRNA-51	osa-miR399k								sbi-miR399g	zma-miR399f		CGGGGCAAATTTCCTTTGGCA
miRNA-52	ptc-miR395a					osa-miR395o				zma-miR395c		GAGTTCCTCCAAACCCTTCAG
miRNA-53	ptc-miR481d						ptc-miR481b ptc-miR481c ptc-miR481e ptc-miR481a					GCTTAAGCTGTTAGGTGAGGTCTT
miRNA-54	Sunkar et al 2005_OsmiR164											TGCACGTGCCCTGCTTCTCCAT
miRNA-55	predicted_miRNA_38											CCCCGCGACTGGGACATGGCCG
miRNA-56	predicted_miRNA_67											ATTTGAGCTACATCCCCTTTA
miRNA-57	ath-miR169h		ath-miR169b ath-miR169c ath-miR169n ath-miR169i ath-miR169k ath-miR169e ath-miR169d ath-miR169m ath-miR169a ath-miR169l ath-miR169j ath-miR169g ath-miR169f	gma-miR169	mtr-miR169a mtr-miR169b	osa-miR169l osa-miR169g osa-miR169k osa-miR169e osa-miR169f osa-miR169m osa-miR169j osa-miR169i osa-miR169b osa-miR169a osa-miR169c osa-miR169h	ptc-miR169w ptc-miR169k ptc-miR169o ptc-miR169j ptc-miR169v ptc-miR169e ptc-miR169p ptc-miR169a ptc-miR169f ptc-miR169l ptc-miR169m ptc-miR169c ptc-miR169b ptc-miR169s ptc-miR169g ptc-miR169h ptc-miR169n ptc-miR169x ptc-miR169r ptc-miR169i ptc-miR169d		sbi-miR169e sbi-miR169c sbi-miR169h sbi-miR169b sbi-miR169g sbi-miR169a sbi-miR169f sbi-miR169d	zma-miR169c zma-miR169i zma-miR169j zma-miR169f zma-miR169k zma-miR169a zma-miR169h zma-miR169b zma-miR169g		CAGGCAAGTCATCCTTGGCTA
miRNA-58	ath-miR405a		ath-miR405b ath-miR405d									AGTTATGGGTTAGACCCAACTCAT
miRNA-59	osa-miR167d		ath-miR167a ath-miR167d ath-miR167b	gma-miR167a gma-miR167b		osa-miR167b osa-miR167h osa-miR167e osa-miR167a osa-miR167i osa-miR167g osa-miR167f osa-miR167j osa-miR167c	ptc-miR167d ptc-miR167e ptc-miR167c ptc-miR167g ptc-miR167f ptc-miR167a ptc-miR167b	sof-miR167b sof-miR167a	sbi-miR167a sbi-miR167e sbi-miR167c sbi-miR167b sbi-miR167d sbi-miR167g sbi-miR167f	zma-miR167c zma-miR167i zma-miR167g zma-miR167e zma-miR167f zma-miR167h zma-miR167d zma-miR167b zma-miR167a		CAGATCATGCTGGCAGCTTCA
miRNA-60	osa-miR413		ath-miR413									GTGCAGAACAAGTGAAACTAG
miRNA-61	mtr-miR171					osa-miR171e osa-miR171d osa-miR171c osa-miR171f osa-miR171b	ptc-miR171h ptc-miR171i ptc-miR171e ptc-miR171f ptc-miR171g		sbi-miR171a sbi-miR171b sbi-miR171d	zma-miR171e zma-miR171i zma-miR171d zma-miR171j		GATATTGGCACGACTCAATCA
miRNA-62	ptc-miR396g		ath-miR396b ath-miR396a	gma-miR396b gma-miR396a		osa-miR396c osa-miR396a osa-miR396b	ptc-miR396c ptc-miR396a ptc-miR396b ptc-miR396d ptc-miR396e ptc-miR396f	sof-miR396	sbi-miR396c sbi-miR396a sbi-miR396b	zma-miR396a zma-miR396b		AAGTTCAAGAAAGCCGTGGAA
miRNA-63	ptc-miR482											GGAATGGGAGGAGTAGG
miRNA-64	predicted_miRNA_1											CCACTAAACTACAGCCACTTT
miRNA-65	predicted_miRNA_4											CCACTGCGCTATGCGGTCCTT
miRNA-66	predicted_miRNA_69											CACATGATGTCTTGGATGTTGTA
miRNA-67	ath-miR171a					osa-miR171a	ptc-miR171k ptc-miR171j ptc-miR171d ptc-miR171c			zma-miR171a		GATATTGGCGCGGCTCAATCA
miRNA-68	ath-miR407											ACCAAAAGTATATGATTTAAA
miRNA-69	osa-miR168b											TTCCCGAGCTGCACCAAGCCT
miRNA-70	osa-miR415											CTGCTCTGCTTCTGTTCTGTT
miRNA-71	mtr-miR395b		ath-miR395a ath-miR395d ath-miR395e		mtr-miR395e mtr-miR395k mtr-miR395i mtr-miR395h mtr-miR395j mtr-miR395m mtr-miR395n mtr-miR395f mtr-miR395g mtr-miR395d mtr-miR395a mtr-miR395l mtr-miR395o mtr-miR395c	osa-miR395j osa-miR395i osa-miR395h osa-miR395p osa-miR395g osa-miR395k osa-miR395e osa-miR395l osa-miR395d osa-miR395r osa-miR395s osa-miR395m osa-miR395b	ptc-miR395c ptc-miR395d ptc-miR395j ptc-miR395e ptc-miR395h ptc-miR395i ptc-miR395g ptc-miR395f ptc-miR395b		sbi-miR395a sbi-miR395d sbi-miR395c sbi-miR395e sbi-miR395f sbi-miR395b	zma-miR395b zma-miR395a		GAGTTCCCCCAAATACTTCAT
miRNA-72	ptc-miR397c											CATCAAAGCTCCACTCAATGA
miRNA-73	sbi-miR171f					osa-miR171h			sbi-miR171e	zma-miR171k zma-miR171h		AGTGATATTGGTTCGGCTCAT
miRNA-74	predicted_miRNA_11											GGTTGGATGGAACATATTATAGT
miRNA-75	predicted_miRNA_41											ACAGCACCGACCGGACCTCACCCG
miRNA-76	predicted_miRNA_70											GCGGGGCTGGATCTCAGTGGA
miRNA-77	ath-miR823		ath-miR823									ATCTTATATGATCACCACCCA
miRNA-78	ath-miR848		ath-miR848									TAGCTTAGGCAGTCCCATGTCA
miRNA-79	ath-miR825		ath-miR825									GTTCATGCACCTTCTTGAGAA
miRNA-80	ath-miR850		ath-miR850									CTTTGTTGTAGTCCGGATCTTA
miRNA-81	ath-miR827		ath-miR827									AGTTTGTTGATGGTCATCTAA
miRNA-82	ath-miR851-5p		ath-miR851-5p									CTTGTGGATCGCGAACCGAGA
miRNA-83	ath-miR829.1		ath-miR829.1									ATTCCATCATTTGGTATCAGAGCT
miRNA-84	ath-miR853		ath-miR853									CTTCTCCAAGCTAAAGAGGGGA
miRNA-85	ath-miR830		ath-miR830									CACTTCTTCTCAAAATAGTTA
miRNA-86	ath-miR855		ath-miR855									TTCCTTTTCCTTAGCTTTTGCT
miRNA-87	ath-miR832-3p		ath-miR832-3p									CTTGCTTGGATTGGGAATCAA
miRNA-88	ath-miR857		ath-miR857									ATACACCTTCAACATACAAAA
miRNA-89	ath-miR833-3p		ath-miR833-3p									CTTGTTTGTTGACATCGGTCTA
miRNA-90	ath-miR859		ath-miR859									TTTGACTTCACAACAGAGAGA
miRNA-91	ath-miR834		ath-miR834									TTACCACCGCTACTGCTACCA
miRNA-92	ath-miR861-3p		ath-miR861-3p									GTCCTTGAAGACATATCCATC
miRNA-93	ath-miR862-5p		ath-miR862-5p									GCACATGCTCGACCTATTGGA
miRNA-94	ath-miR863-5p		ath-miR863-5p									ATTGAGATCAACAAGACATAA
miRNA-95	ath-miR864-5p		ath-miR864-5p									TTTGAAGTCAATCATACCTGA
miRNA-96	ath-miR865-5p		ath-miR865-5p									CTCAATTAGATCCAAATTCAT
miRNA-97	ath-miR866-5p		ath-miR866-5p									TTAACAAAATCCGTTCCTTGA
miRNA-98	ath-miR868		ath-miR868									GCATTATCAGCACTTAAGAAG
miRNA-99	ath-miR869.2		ath-miR869.2									GTCAACTATCTCAACACCAGA
miRNA-100	osa-miR395t					osa-miR395n						GAGTTTCCCCAAACACTTCAC
miRNA-101	osa-miR395v					osa-miR395v						GAGTTCCGCCAAATACTTCAC
miRNA-102	osa-miR806a					osa-miR806b						CACCGTTGACTTTTTAGCACAT
miRNA-103	osa-miR808					osa-miR808						TTCTTACATTTCCCACATTCAT
miRNA-104	osa-miR810					osa-miR810						CCACATGTGGTGGGCTTATGA
miRNA-105	ppt-miR533a										ppt-miR533b	CCCTCACAGCCTGGCCAGCTC
miRNA-106	ppt-miR536										ppt-miR536	GTTGCACACAGCTTGGCACGAA
miRNA-107	ath-miR164c		ath-miR164a ath-miR164b			osa-miR164d osa-miR164b osa-miR164a osa-miR164f osa-miR164e	ptc-miR164e ptc-miR164c ptc-miR164a ptc-miR164b ptc-miR164d		sbi-miR164b sbi-miR164	zma-miR164a zma-miR164c zma-miR164b zma-miR164d		CGCACGTGCCCTGCTTCTCCA
miRNA-108	ath-miR398b		ath-miR398c ath-miR398a	gma-miR398b gma-miR398a		osa-miR398a	ptc-miR398a					CAGGGGTGACCTGAGAACACA
miRNA-109	osa-miR159f		ath-miR159a ath-miR159b ath-miR159c	gma-miR159		osa-miR159c osa-miR159b osa-miR159d osa-miR159e osa-miR159a	ptc-miR159d ptc-miR159b ptc-miR159c ptc-miR159a	sof-miR159d sof-miR159a sof-miR159c sof-miR159b	sbi-miR159b sbi-miR159	zma-miR159b zma-miR159c zma-miR159a zma-miR159d	ppt-miR319d ppt-miR319a ppt-miR319b ppt-miR319c	TAGAGCTCCCTTCAATCCAAG
miRNA-110	osa-miR395q		ath-miR395a ath-miR395d ath-miR395e		mtr-miR395e mtr-miR395k mtr-miR395i mtr-miR395h mtr-miR395b mtr-miR395j mtr-miR395p mtr-miR395m mtr-miR395n mtr-miR395f mtr-miR395g mtr-miR395d mtr-miR395a mtr-miR395l mtr-miR395o mtr-miR395c	osa-miR395j osa-miR395i osa-miR395h osa-miR395p osa-miR395g osa-miR395k osa-miR395e osa-miR395l osa-miR395d osa-miR395c osa-miR395r osa-miR395a osa-miR395s osa-miR395m osa-miR395b	ptc-miR395c ptc-miR395d ptc-miR395j ptc-miR395e ptc-miR395h ptc-miR395i ptc-miR395g ptc-miR395f ptc-miR395b		sbi-miR395a sbi-miR395d sbi-miR395c sbi-miR395e sbi-miR395f sbi-miR395b	zma-miR395c zma-miR395d zma-miR395b zma-miR395a		GAGTTCCTCCAAACACTTCAC
miRNA-111	osa-miR529											GAAGAAGAGAGAGGGTACAG
miRNA-112	ptc-miR169v		ath-miR169h ath-miR169b ath-miR169c ath-miR169n ath-miR169i ath-miR169k ath-miR169e ath-miR169d ath-miR169m ath-miR169a ath-miR169l ath-miR169j ath-miR169g ath-miR169f	gma-miR169	mtr-miR169a mtr-miR169b	osa-miR169l osa-miR169g osa-miR169k osa-miR169e osa-miR169f osa-miR169m osa-miR169j osa-miR169i osa-miR169b osa-miR169a osa-miR169c osa-miR169h	ptc-miR169w ptc-miR169k ptc-miR169o ptc-miR169j ptc-miR169e ptc-miR169p ptc-miR169a ptc-miR169f ptc-miR169l ptc-miR169m ptc-miR169c ptc-miR169b ptc-miR169s ptc-miR169g ptc-miR169h ptc-miR169n ptc-miR169x ptc-miR169r ptc-miR169i ptc-miR169d		sbi-miR169e sbi-miR169c sbi-miR169h sbi-miR169b sbi-miR169g sbi-miR169a sbi-miR169f sbi-miR169d	zma-miR169c zma-miR169i zma-miR169j zma-miR169f zma-miR169k zma-miR169a zma-miR169h zma-miR169b zma-miR169g		TGGGCAAGTCATCCTTGGCTA
miRNA-113	ptc-miR478a						ptc-miR478i ptc-miR478p ptc-miR478c ptc-miR478l ptc-miR478f ptc-miR478n ptc-miR478j ptc-miR478d ptc-miR478r ptc-miR478b ptc-miR478h ptc-miR478q ptc-miR478m ptc-miR478u ptc-miR478s ptc-miR478o ptc-miR478e ptc-miR478k					TCCCTAAAAATAGAAGACACGTCA
miRNA-114	predicted_miRNA_73											ATAAGACCAACGCTCTAACCA
miRNA-115	predicted_miRNA_29											AAGGATTCGAACCTTTGCATGCCGG
miRNA-116	predicted_miRNA_59											TACCGTGGACCATCTTGATCTCC
miRNA-117	ath-miR166a		ath-miR166c ath-miR166e ath-miR166d ath-miR166b ath-miR166f ath-miR166g	gma-miR166a gma-miR166b	mtr-miR166	osa-miR166a osa-miR166h osa-miR166m osa-miR166e osa-miR166i osa-miR166b osa-miR166d osa-miR166g osa-miR166j osa-miR166f osa-miR166c osa-miR166n	ptc-miR166a ptc-miR166b ptc-miR166c ptc-miR166m ptc-miR166o ptc-miR166l ptc-miR166j ptc-miR166k ptc-miR166q ptc-miR166e ptc-miR166d ptc-miR166f ptc-miR166n ptc-miR166h ptc-miR166i ptc-miR166g		sbi-miR166d sbi-miR166c sbi-miR166b sbi-miR166a sbi-miR166f	zma-miR166c zma-miR166a zma-miR166d zma-miR166g zma-miR166l zma-miR166e zma-miR166h zma-miR166f zma-miR166m zma-miR166i zma-miR166b		GGGGAATGAAGCCTGGTCCGA
miRNA-118	ath-miR399b		ath-miR399c		mtr-miR399b	osa-miR399j osa-miR399d osa-miR399i	ptc-miR399i ptc-miR399l		sbi-miR399i sbi-miR399b sbi-miR399d	zma-miR399e zma-miR399d		CAGGGCAACTCTCCTTTGGCA
miRNA-119	osa-miR160f						ptc-miR160f ptc-miR160e					TGGCATTCAGGGAGCCAGGCA
miRNA-120	osa-miR397b		ath-miR397a			osa-miR397a	ptc-miR397a ptc-miR397b					CATCAACGCTGCACTCAATAA
miRNA-121	osa-miR531											ATGGCGGCACGCAGCCCCGGCGAG
miRNA-122	ptc-miR169y					osa-miR169d						CAGGCAATTCATCCATGGCTA
miRNA-123	ptc-miR478e						ptc-miR478c ptc-miR478d ptc-miR478b ptc-miR478a					TCCCTAAAAATAGAAGACTCGTCA
miRNA-124	predicted_miRNA_75											GGAATTCTCACCACTAAACTACA
miRNA-125	predicted_miRNA_30											AGCCGACGGGTTCGGGGCCGG
miRNA-126	predicted_miRNA_60											CATCGGGTTACACCTCCATCC
miRNA-127	ath-miR167c		ath-miR167d ath-miR167a ath-miR167b	gma-miR167a gma-miR167b		osa-miR167h osa-miR167e osa-miR167b osa-miR167a osa-miR167d osa-miR167i osa-miR167g osa-miR167f osa-miR167j osa-miR167c	ptc-miR167a ptc-miR167d ptc-miR167e ptc-miR167c ptc-miR167g ptc-miR167f ptc-miR167b	sof-miR167a sof-miR167b	sbi-miR167b sbi-miR167a sbi-miR167d sbi-miR167g sbi-miR167e sbi-miR167f sbi-miR167c	zma-miR167h zma-miR167d zma-miR167b zma-miR167c zma-miR167i zma-miR167g zma-miR167e zma-miR167a zma-miR167f		AAGATCATGCTGGCAGCTTAA
miRNA-128	ath-miR399e		ath-miR399f ath-miR399d ath-miR399a		mtr-miR399c mtr-miR399e mtr-miR399a	osa-miR399e osa-miR399f osa-miR399g	ptc-miR399b ptc-miR399a ptc-miR399c		sbi-miR399f sbi-miR399e			CGAGGCAAATCTCCTTTGGCA
miRNA-129	osa-miR164c		ath-miR164b ath-miR164a			osa-miR164b osa-miR164f osa-miR164a	ptc-miR164c ptc-miR164d ptc-miR164e ptc-miR164a ptc-miR164b		sbi-miR164	zma-miR164a zma-miR164d zma-miR164c zma-miR164b		TGCACGTACCCTGCTTCTCCA
miRNA-130	osa-miR399a					osa-miR399c osa-miR399b	ptc-miR399f ptc-miR399g		sbi-miR399a sbi-miR399h sbi-miR399c	zma-miR399a zma-miR399c		CAGGGCAATTCTCCTTTGGCA
miRNA-131	ptc-miR171c		ath-miR171a			osa-miR171a	ptc-miR171k ptc-miR171j ptc-miR171d			zma-miR171a		GATATTGGCGCGGCTCAATCT
miRNA-132	ptc-miR478h						ptc-miR478i ptc-miR478p ptc-miR478c ptc-miR478l ptc-miR478n ptc-miR478j ptc-miR478r ptc-miR478b ptc-miR478q ptc-miR478m ptc-miR478u ptc-miR478s ptc-miR478a ptc-miR478o ptc-miR478k					TCCCTAAAAATAGGAGACACGTTA
miRNA-133	predicted_miRNA_9											TCCATTGGGCCACGGAGTCGT
miRNA-134	predicted_miRNA_32											CAGCATCCGCGAGGACCATCG
miRNA-135	predicted_miRNA_62											CCGAGGCCCTCGCTCGGCTGCC
miRNA-136	ath-miR168a		ath-miR168b	gma-miR168			ptc-miR168b ptc-miR168a					TTCCCGACCTGCACCAAGCGA
miRNA-137	ath-miR400											GTGACTTATAATACTCTCATA
miRNA-138	osa-miR164e		ath-miR164b ath-miR164a ath-miR164c			osa-miR164b osa-miR164f osa-miR164d osa-miR164a	ptc-miR164c ptc-miR164d ptc-miR164e ptc-miR164a ptc-miR164b		sbi-miR164b sbi-miR164	zma-miR164a zma-miR164d zma-miR164c zma-miR164b		CTCACGTGCCCTGCTTCTCCA
miRNA-139	osa-miR399h											CTGGGCAAGTCTCCTTTGGCA
miRNA-140	ptc-miR172g		ath-miR172c ath-miR172e ath-miR172b ath-miR172a ath-miR172d	gma-miR172b gma-miR172a		osa-miR172b osa-miR172a osa-miR172d osa-miR172c	ptc-miR172b ptc-miR172h ptc-miR172i ptc-miR172a ptc-miR172e ptc-miR172f ptc-miR172d ptc-miR172c		sbi-miR172a sbi-miR172c sbi-miR172e sbi-miR172b sbi-miR172d	zma-miR172d zma-miR172b zma-miR172c zma-miR172a zma-miR172e		CTGCAGCATCATCAAGATTCC
miRNA-141	ptc-miR480a											GTTCAACGTCAATGATGTAGTAGT
miRNA-142	predicted_miRNA_35											CCGTCAGGCTTTCGCCCATTGCG
miRNA-143	predicted_miRNA_64											TGCTCTACCACTGAGCTATGGACCC
miRNA-144	ath-miR169b		ath-miR169h ath-miR169c ath-miR169n ath-miR169i ath-miR169k ath-miR169e ath-miR169d ath-miR169m ath-miR169a ath-miR169l ath-miR169j ath-miR169g ath-miR169f	gma-miR169	mtr-miR169a mtr-miR169b	osa-miR169l osa-miR169g osa-miR169k osa-miR169e osa-miR169f osa-miR169m osa-miR169j osa-miR169i osa-miR169b osa-miR169a osa-miR169c osa-miR169h	ptc-miR169w ptc-miR169k ptc-miR169o ptc-miR169j ptc-miR169v ptc-miR169e ptc-miR169p ptc-miR169a ptc-miR169f ptc-miR169l ptc-miR169m ptc-miR169c ptc-miR169b ptc-miR169s ptc-miR169g ptc-miR169t ptc-miR169h ptc-miR169n ptc-miR169r ptc-miR169i ptc-miR169d		sbi-miR169e sbi-miR169c sbi-miR169h sbi-miR169b sbi-miR169g sbi-miR169a sbi-miR169f sbi-miR169d	zma-miR169c zma-miR169i zma-miR169j zma-miR169f zma-miR169k zma-miR169a zma-miR169h zma-miR169b zma-miR169g		CCGGCAAGTCATCCTTGGCTG
miRNA-145	ath-miR402											CAGAGGTTTAATAGGCCTCGAA
miRNA-146	osa-miR166i		ath-miR166d ath-miR166b ath-miR166f ath-miR166g ath-miR166c ath-miR166a ath-miR166e	gma-miR166a gma-miR166b	mtr-miR166	osa-miR166a osa-miR166h osa-miR166m osa-miR166b osa-miR166j osa-miR166f osa-miR166c osa-miR166d osa-miR166g osa-miR166n	ptc-miR166b ptc-miR166c ptc-miR166o ptc-miR166j ptc-miR166h ptc-miR166i ptc-miR166a ptc-miR166m ptc-miR166l ptc-miR166k ptc-miR166q ptc-miR166e ptc-miR166d ptc-miR166f ptc-miR166n ptc-miR166g		sbi-miR166d sbi-miR166b sbi-miR166f sbi-miR166c sbi-miR166a	zma-miR166a zma-miR166d zma-miR166e zma-miR166f zma-miR166m zma-miR166c zma-miR166g zma-miR166l zma-miR166h zma-miR166i zma-miR166b		GAGGAATGAAGCCTGATCCGA
miRNA-147	osa-miR399j		ath-miR399b ath-miR399c		mtr-miR399d	osa-miR399d	ptc-miR399i ptc-miR399l		sbi-miR399i sbi-miR399d	zma-miR399e		TAGGGCAACTCTCCTTTGGCA
miRNA-148	ptc-miR319i		ath-miR319c ath-miR319b ath-miR319a	gma-miR319b gma-miR319a	mtr-miR319		ptc-miR319a ptc-miR319c ptc-miR319b ptc-miR159e ptc-miR319d ptc-miR319h ptc-miR319e ptc-miR319g ptc-miR319f				ppt-miR319d ppt-miR319a ppt-miR319b ppt-miR319c	GGGAGCTCCCTTCAGCCCAA
miRNA-149	ptc-miR481a						ptc-miR481b ptc-miR481c ptc-miR481d					GCTTAAGCTGTTAAGTGAGGTCCT
miRNA-150	Sunkar et al 2005-miRNA_OsmiR159c											GCAGAGCTCCCTTCAATCCAA
miRNA-151	predicted_miRNA_37											CCGGCACACGGTAGCTTCGCG
miRNA-152	predicted_miRNA_66											TCACCACTAAACTACAGCCAC
miRNA-153	ath-miR169g*											AGCCAAGGTCAACTTGCCGGA
miRNA-154	ath-miR404											GCTGCCGCAACCGCCAGCGTTAAT
miRNA-155	osa-miR166m		ath-miR166d ath-miR166b ath-miR166f ath-miR166g ath-miR166c ath-miR166a ath-miR166e	gma-miR166a gma-miR166b	mtr-miR166	osa-miR166a osa-miR166h osa-miR166i osa-miR166b osa-miR166j osa-miR166f osa-miR166c osa-miR166d osa-miR166g osa-miR166n	ptc-miR166b ptc-miR166c ptc-miR166o ptc-miR166j ptc-miR166h ptc-miR166i ptc-miR166a ptc-miR166m ptc-miR166l ptc-miR166k ptc-miR166q ptc-miR166e ptc-miR166d ptc-miR166f ptc-miR166n ptc-miR166g		sbi-miR166d sbi-miR166b sbi-miR166f sbi-miR166c sbi-miR166a	zma-miR166a zma-miR166d zma-miR166e zma-miR166f zma-miR166m zma-miR166c zma-miR166g zma-miR166l zma-miR166h zma-miR166i zma-miR166b		AGGGAATGAAGCCTGGTCCGA
miRNA-156	osa-miR408		ath-miR408				ptc-miR408	sof-miR408d sof-miR408c sof-miR408b sof-miR408e sof-miR408a		zma-miR408		GCCAGGGAAGAGGCAGTGCAG
miRNA-157	gma-miR319c											AGGAGCTCCTTTCAGTCCAA
miRNA-158	ptc-miR396f		ath-miR396b ath-miR396a	gma-miR396b gma-miR396a		osa-miR396c osa-miR396a osa-miR396b	ptc-miR396c ptc-miR396a ptc-miR396b ptc-miR396d ptc-miR396e ptc-miR396g	sof-miR396	sbi-miR396c sbi-miR396a sbi-miR396b	zma-miR396a zma-miR396b		CAGTTCAAGAAAGCCGTGGAA
miRNA-159	ptc-miR481e						ptc-miR481d					GCTTAAGCTGTTAGGTGAGGTCCT
miRNA-160	Sunkar et al 2005_OsmiR171g											GATATTGGCACGGCTCACCTC
miRNA-161	predicted_miRNA_39											TGCAAAGGATTCAGCCCGCCG
miRNA-162	predicted_miRNA_68											CAAATTCATGGCATTATCTTA
miRNA-163	ath-miR170					osa-miR171e osa-miR171d osa-miR171c osa-miR171f osa-miR171b	ptc-miR171h ptc-miR171i ptc-miR171e ptc-miR171f ptc-miR171g		sbi-miR171a sbi-miR171b sbi-miR171d	zma-miR171e zma-miR171i zma-miR171d zma-miR171j		GATATTGACACGGCTCAATCA
miRNA-164	ath-miR406											CTGGATTACAATAGCATTCTA
miRNA-165	osa-miR168a							sof-miR168a	sbi-miR168	zma-miR168a zma-miR168b		GTCCCGATCTGCACCAAGCGA
miRNA-166	osa-miR414		ath-miR414									GGACGATGATGATGAGGATGA
miRNA-167	mtr-miR395a		ath-miR395a ath-miR395d ath-miR395e		mtr-miR395e mtr-miR395k mtr-miR395i mtr-miR395h mtr-miR395b mtr-miR395j mtr-miR395p mtr-miR395m mtr-miR395n mtr-miR395f mtr-miR395g mtr-miR395d mtr-miR395l mtr-miR395o mtr-miR395c	osa-miR395j osa-miR395i osa-miR395h osa-miR395o osa-miR395p osa-miR395g osa-miR395k osa-miR395e osa-miR395l osa-miR395d osa-miR395c osa-miR395r osa-miR395a osa-miR395s osa-miR395m osa-miR395b	ptc-miR395c ptc-miR395d ptc-miR395j ptc-miR395e ptc-miR395h ptc-miR395i ptc-miR395g ptc-miR395f ptc-miR395b		sbi-miR395a sbi-miR395d sbi-miR395c sbi-miR395e sbi-miR395f sbi-miR395b	zma-miR395b zma-miR395a		GAGTTCCCCCAAACACTTCAT
miRNA-168	ptc-miR397b		ath-miR397a			osa-miR397a osa-miR397b	ptc-miR397a					CATCAACGCTGCACTCAATGG
miRNA-169	sbi-miR164c											CTCACGTGTCCTGCTTCTCCA
miRNA-170	predicted_miRNA_10											TTGTGGCCCCAGTTTGTTTGACGT
miRNA-171	predicted_miRNA_40											CACTGGAAACACCACTTCCCG
miRNA-172	predicted_miRNA_7											GTTCCATTGGCCAGAGGCTGT
miRNA-173	ath-miR171b		ath-miR171c			osa-miR171e osa-miR171d osa-miR171c osa-miR171f osa-miR171b	ptc-miR171b ptc-miR171h ptc-miR171a ptc-miR171i ptc-miR171e ptc-miR171f ptc-miR171g		sbi-miR171a sbi-miR171b sbi-miR171d	zma-miR171f zma-miR171e zma-miR171i zma-miR171d zma-miR171j zma-miR171b		CGTGATATTGGCACGGCTCAA
miRNA-174	ath-miR408					osa-miR408	ptc-miR408	sof-miR408d sof-miR408c sof-miR408b sof-miR408e sof-miR408a		zma-miR408		GCCAGGGAAGAGGCAGTGCAT
miRNA-175	osa-miR169d					osa-miR169e	ptc-miR169y					CCGGCAATTCATCCTTGGCTA
miRNA-176	osa-miR416		ath-miR416									TGAACAGTGTACGGACGAACA
miRNA-177	mtr-miR399d				mtr-miR399b	osa-miR399j osa-miR399i	ptc-miR399i		sbi-miR399b	zma-miR399d		TAGGGCAGCTCTCCTTTGGCA
miRNA-178	ptc-miR399d		ath-miR399d				ptc-miR399e ptc-miR399a					CGGGGCAAATCTTCTTTGGCA
miRNA-179	sbi-miR172b		ath-miR172c ath-miR172e ath-miR172b ath-miR172a ath-miR172d	gma-miR172b gma-miR172a		osa-miR172b osa-miR172a osa-miR172d osa-miR172c	ptc-miR172b ptc-miR172h ptc-miR172i ptc-miR172a ptc-miR172g ptc-miR172e ptc-miR172f ptc-miR172d ptc-miR172c		sbi-miR172a sbi-miR172c sbi-miR172e sbi-miR172d	zma-miR172d zma-miR172b zma-miR172c zma-miR172a zma-miR172e		TGCAGCATCATCAAGATTCC
miRNA-180	predicted_miRNA_12											ACCGTTGGACTACAAACGCCT
miRNA-181	predicted_miRNA_42											GCACGGTTAATTACAGGAAAACCG
miRNA-182	predicted_miRNA_71											CCGACGGGTTCGGGGCCGGGA
miRNA-183	ath-miR824		ath-miR824									TCCCTTCTCACAAATGGTCTA
miRNA-184	ath-miR849		ath-miR849									TACTACACCAATGTTTAGTTA
miRNA-185	ath-miR826		ath-miR826									CACGTATCCAAAACCGGACTA
miRNA-186	ath-miR851-3p		ath-miR851-3p									GTCGTCTTTGTTTGCCACCCA
miRNA-187	ath-miR828		ath-miR828									TGGAATACTCATTTAAGCAAGA
miRNA-188	ath-miR852		ath-miR852									CAGAACTAAGGCGCTTATCTT
miRNA-189	ath-miR829.2		ath-miR829.2									CTACCTTGAAGCTTTAATTTG
miRNA-190	ath-miR854a		ath-miR854b									CTCCTCCTCCCTATCCTCATC
miRNA-191	ath-miR831		ath-miR831									CAAGAAGAGTACGAAGAGATCA
miRNA-192	ath-miR856		ath-miR856									GCTGAAGTTATTGGTAGGATTA
miRNA-193	ath-miR832-5p		ath-miR832-5p									TTTCGATTCCCGATCCCAGCA
miRNA-194	ath-miR858		ath-miR858									AAGGTCGAACAGACAACGAAA
miRNA-195	ath-miR833-5p		ath-miR833-5p									ACTAGACCGAGTACAACAAACA
miRNA-196	ath-miR860		ath-miR860									ATACATAGTCCAATCTATTGA
miRNA-197	ath-miR835-3p		ath-miR835-3p									CTTTCTTGCGTATCTTCTCCA
miRNA-198	ath-miR861-5p		ath-miR861-5p									TTGACGCATATTTCTCCAAGG
miRNA-199	osa-miR812a					osa-miR812b						GTCCAACGTTTAACCGTCCGTC
miRNA-200	osa-miR814a					osa-miR814b						AGATTCGTTGTACTATGAAGTG
miRNA-201	osa-miR816					osa-miR816						GTTGTAGTAAAATATGTCAC
miRNA-202	osa-miR818a					osa-miR818b						CCGTCCCATAATATAAGGGATT
miRNA-203	osa-miR820a					osa-miR820b						CCTGGTCCATCCACGAGGCCG
miRNA-204	ppt-miR1210										ppt-miR1210	TCCTCTCCCACAAAGGCTTCT
miRNA-205	ppt-miR1212										ppt-miR1212	CGCATTCTATGCTGTCCCACG
miRNA-206	ppt-miR1214										ppt-miR1214	GGCCGCGAGATTCTCATAGTA
miRNA-207	ppt-miR1216										ppt-miR1216	GATACAAGCGCATCACCATCA
miRNA-208	ppt-miR1218										ppt-miR1218	CAGAGGCCTACGACTCTAAGG
miRNA-209	ppt-miR1220a										ppt-miR1220b	TTCTTGAACTCCTCTATCTTC
miRNA-210	ppt-miR1222										ppt-miR1222	TATACCAATGAACTCCTTCAA
miRNA-211	ppt-miR538a										ppt-miR538b	TCCAGACATAGACTCCATGCAA
miRNA-212	ath-miR172a		ath-miR172c ath-miR172e ath-miR172b ath-miR172d	gma-miR172b gma-miR172a		osa-miR172b osa-miR172a osa-miR172d osa-miR172c	ptc-miR172b ptc-miR172h ptc-miR172i ptc-miR172a ptc-miR172g ptc-miR172e ptc-miR172f ptc-miR172d ptc-miR172c		sbi-miR172a sbi-miR172c sbi-miR172e sbi-miR172b sbi-miR172d	zma-miR172d zma-miR172b zma-miR172c zma-miR172a zma-miR172e		ATGCAGCATCATCAAGATTCT
miRNA-213	ath-miR413					osa-miR413						GTGCAGAACAAGAGAAACTAT
miRNA-214	osa-miR169e		ath-miR169h ath-miR169b ath-miR169c ath-miR169n ath-miR169i ath-miR169k ath-miR169e ath-miR169d ath-miR169m ath-miR169a ath-miR169l ath-miR169j ath-miR169g ath-miR169f	gma-miR169	mtr-miR169a mtr-miR169b	osa-miR169l osa-miR169g osa-miR169k osa-miR169f osa-miR169m osa-miR169j osa-miR169d osa-miR169i osa-miR169b osa-miR169a osa-miR169c osa-miR169h	ptc-miR169w ptc-miR169k ptc-miR169o ptc-miR169j ptc-miR169v ptc-miR169e ptc-miR169p ptc-miR169a ptc-miR169f ptc-miR169l ptc-miR169m ptc-miR169c ptc-miR169b ptc-miR169s ptc-miR169g ptc-miR169t ptc-miR169h ptc-miR169n ptc-miR169x ptc-miR169r ptc-miR169i ptc-miR169d		sbi-miR169e sbi-miR169c sbi-miR169h sbi-miR169b sbi-miR169g sbi-miR169a sbi-miR169f sbi-miR169d	zma-miR169c zma-miR169i zma-miR169j zma-miR169f zma-miR169k zma-miR169a zma-miR169h zma-miR169b zma-miR169g		CCGGCAAGTCATCCTTGGCTA
miRNA-215	osa-miR417											TGGAACAAATTCACTACATTC
miRNA-216	ptc-miR156k											GTGCTCCCTCTCTTCTGTCA
miRNA-217	ptc-miR399h											CAGGGAAACTCTCCTTTGGCA
miRNA-218	sof-miR159c		ath-miR159a ath-miR159b ath-miR319c ath-miR319b ath-miR319a ath-miR159c	gma-miR319b gma-miR159 gma-miR319a	mtr-miR319	osa-miR159c osa-miR159b osa-miR159f osa-miR159d osa-miR159e osa-miR159a	ptc-miR319a ptc-miR319c ptc-miR319b ptc-miR159d ptc-miR319d ptc-miR319h ptc-miR319e ptc-miR159b ptc-miR319g ptc-miR159c ptc-miR319f ptc-miR159a	sof-miR159d sof-miR159a sof-miR159b	sbi-miR159b sbi-miR159	zma-miR159b zma-miR159c zma-miR159a zma-miR159d	ppt-miR319d ppt-miR319a ppt-miR319b ppt-miR319c	AGGAGCTCCCTTCAATCCAAG
miRNA-219	predicted_miRNA_13											ATCCATTTTCGGGGCTAGTTG
miRNA-220	predicted_miRNA_43											CCAGCCGCACCTTCCAGTACG
miRNA-221	ath-miR156a		ath-miR156g ath-miR156d ath-miR156b ath-miR156c ath-miR156e ath-miR156f	gma-miR156a		osa-miR156b osa-miR156a osa-miR156l osa-miR156d osa-miR156j osa-miR156f osa-miR156i osa-miR156h osa-miR156g osa-miR156e osa-miR156c	ptc-miR156a ptc-miR156e ptc-miR156d ptc-miR156f ptc-miR156c ptc-miR156b	sof-miR156	sbi-miR156a sbi-miR156b sbi-miR156c	zma-miR156e zma-miR156i zma-miR156f zma-miR156d zma-miR156g zma-miR156h zma-miR156c zma-miR156a zma-miR156b	ppt-miR156a	GTGCTCACTCTCTTCTGTCA
miRNA-222	ath-miR172c		ath-miR172e ath-miR172b ath-miR172a ath-miR172d	gma-miR172b gma-miR172a		osa-miR172b osa-miR172a osa-miR172d osa-miR172c	ptc-miR172b ptc-miR172h ptc-miR172i ptc-miR172a ptc-miR172g ptc-miR172e ptc-miR172f ptc-miR172d ptc-miR172c		sbi-miR172a sbi-miR172c sbi-miR172e sbi-miR172b sbi-miR172d	zma-miR172d zma-miR172b zma-miR172c zma-miR172a zma-miR172e		CTGCAGCATCATCAAGATTCT
miRNA-223	ath-miR415											ATGTTCTGTTTCTGCTCTGTT
miRNA-224	osa-miR169n					osa-miR169g osa-miR169f osa-miR169o	ptc-miR169o ptc-miR169p ptc-miR169t ptc-miR169r		sbi-miR169c sbi-miR169i sbi-miR169d	zma-miR169f zma-miR169h zma-miR169g		TAGGCAAGTCATTCTTGGCTA
miRNA-225	osa-miR419											CAACATCGTCAGCATTCATCA
miRNA-226	ptc-miR159f					osa-miR159c osa-miR159d osa-miR159e						TCGAGCTCCCTTCACTCCAAT
miRNA-227	ptc-miR399k											GTGAGCAAATCTCCTTTGGCA
miRNA-228	sof-miR168b											GTCCCGATCTGCCCAAGCGA
miRNA-229	predicted_miRNA_15											CCATCCCCTCCTAGGTTGGCTTG
miRNA-230	predicted_miRNA_45											TTTGAGCTACATCCCCTTTAG
miRNA-231	ath-miR156h											GTGCTCTCTTTCTTCTGTCAA
miRNA-232	ath-miR173											GTGATTTCTCTCTGCAAGCGAA
miRNA-233	ath-miR417											TCGAACAAATTCACTACCTTC
miRNA-234	osa-miR169q											CATGGGCAGTCTCCTTGGCTA
miRNA-235	osa-miR426		ath-miR426									CGTAAGGACAAACTTCCAAAA
miRNA-236	ptc-miR160h											TGGCATGCAGGGAGCCAGGCA
miRNA-237	ptc-miR472a						ptc-miR472b					GGGATGGGTGGAGTAGGGAAAA
miRNA-238	zma-miR156k								sbi-miR156e			GTGCTCGCTCTCTTCTGTCA
miRNA-239	predicted_miRNA_17											CAGGGTGTGACGGGCGGTGTG
miRNA-240	predicted_miRNA_47											GGGGAGATGAGGCGGTGGGAG
miRNA-241	ath-miR157d		ath-miR157c ath-miR157b ath-miR157a	gma-miR156d gma-miR156c gma-miR156e			ptc-miR156h ptc-miR156i ptc-miR156g ptc-miR156j					GTGCTCTCTATCTTCTGTCA
miRNA-242	ath-miR319c		ath-miR319b ath-miR319a ath-miR159c	gma-miR319b gma-miR319a	mtr-miR319	osa-miR159c osa-miR159d osa-miR159e	ptc-miR319a ptc-miR319i ptc-miR319c ptc-miR319b ptc-miR159d ptc-miR319d ptc-miR319h ptc-miR319e ptc-miR319g ptc-miR319f	sof-miR159c	sbi-miR159b	zma-miR159c zma-miR159d	ppt-miR319d ppt-miR319a ppt-miR319b ppt-miR319c	AGGAGCTCCCTTCAGTCCAA
miRNA-243	ath-miR419											CAACATCCTCAGCATTCATAA
miRNA-244	osa-miR171g								sbi-miR171c	zma-miR171g		GATATTGGCTCGGCTCACCTC
miRNA-245	osa-miR437											AAGTCAAACTTCTCTAACTTT
miRNA-246	ptc-miR166n		ath-miR166d ath-miR166b ath-miR166f ath-miR166g ath-miR166c ath-miR166a ath-miR166e	gma-miR166a gma-miR166b	mtr-miR166	osa-miR166a osa-miR166h osa-miR166m osa-miR166i osa-miR166b osa-miR166j osa-miR166f osa-miR166c osa-miR166d osa-miR166g osa-miR166n	ptc-miR166b ptc-miR166c ptc-miR166o ptc-miR166j ptc-miR166h ptc-miR166i ptc-miR166a ptc-miR166m ptc-miR166l ptc-miR166k ptc-miR166q ptc-miR166e ptc-miR166d ptc-miR166f ptc-miR166g		sbi-miR166d sbi-miR166b sbi-miR166f sbi-miR166c sbi-miR166a	zma-miR166a zma-miR166d zma-miR166e zma-miR166f zma-miR166m zma-miR166c zma-miR166g zma-miR166l zma-miR166h zma-miR166i zma-miR166b		AAGGAATGAAGCCTGGTCCGA
miRNA-247	ptc-miR473a											TGGAAGCCTTGAGGGAGAGT
miRNA-248	zma-miR166h		ath-miR166d ath-miR166b ath-miR166f ath-miR166g ath-miR166c ath-miR166a ath-miR166e	gma-miR166a gma-miR166b	mtr-miR166	osa-miR166a osa-miR166h osa-miR166m osa-miR166i osa-miR166b osa-miR166j osa-miR166f osa-miR166c osa-miR166d osa-miR166g osa-miR166n	ptc-miR166b ptc-miR166c ptc-miR166o ptc-miR166j ptc-miR166h ptc-miR166i ptc-miR166a ptc-miR166m ptc-miR166l ptc-miR166k ptc-miR166q ptc-miR166e ptc-miR166d ptc-miR166f ptc-miR166n ptc-miR166g		sbi-miR166d sbi-miR166b sbi-miR166f sbi-miR166c sbi-miR166a	zma-miR166a zma-miR166d zma-miR166e zma-miR166f zma-miR166m zma-miR166c zma-miR166g zma-miR166l zma-miR166i zma-miR166b		GGGAATGAAGCCTGGTCCGA
miRNA-249	predicted_miRNA_19											GGTTCCGCATGGTAGTTGGGTGG
miRNA-250	predicted_miRNA_49											AATCCACTGCGCTATGCGGTC
miRNA-251	ath-miR158b		ath-miR158a									TGCTTTGTCTACATTTGGGG
miRNA-252	ath-miR393a		ath-miR393b		mtr-miR393	osa-miR393 osa-miR393b	ptc-miR393c ptc-miR393d ptc-miR393b ptc-miR393a		sbi-miR393	zma-miR393		GATCAATGCGATCCCTTTGGA
miRNA-253	ath-miR426					osa-miR426						CGTAAGGACAAATTTCCAAAA
miRNA-254	osa-miR171i						ptc-miR171k					GATATTGACGCGGCTCAATCC
miRNA-255	osa-miR439a					osa-miR439i osa-miR439b osa-miR439j osa-miR439f osa-miR439e osa-miR439c osa-miR439d osa-miR439g osa-miR439h						TCGAACAACCGCGGTTCGACA
miRNA-256	ptc-miR167f		ath-miR167a ath-miR167d ath-miR167b	gma-miR167a gma-miR167b		osa-miR167b osa-miR167h osa-miR167e osa-miR167a osa-miR167d osa-miR167i osa-miR167g osa-miR167f osa-miR167j osa-miR167c	ptc-miR167d ptc-miR167e ptc-miR167c ptc-miR167g ptc-miR167a ptc-miR167b	sof-miR167b sof-miR167a	sbi-miR167a sbi-miR167e sbi-miR167c sbi-miR167b sbi-miR167d sbi-miR167g sbi-miR167f	zma-miR167c zma-miR167i zma-miR167g zma-miR167e zma-miR167f zma-miR167h zma-miR167d zma-miR167b zma-miR167a		AAGATCATGCTGGCAGCTTCA
miRNA-257	ptc-miR474a						ptc-miR474b					CCCAGCCAAACCCAGCAACTTTTG
miRNA-258	zma-miR169e									zma-miR169d		CGTAGGCAGTCTCCTTGGCTA
miRNA-259	predicted_miRNA_20											GCGGGGCTGGATCTCAGTGG
miRNA-260	predicted_miRNA_50											CCGTCGCGTATTTAAGTCGTC
miRNA-261	ath-miR159b		ath-miR159a ath-miR159c	gma-miR159		osa-miR159d osa-miR159e osa-miR159c osa-miR159b osa-miR159a osa-miR159f	ptc-miR159b ptc-miR159c ptc-miR159d ptc-miR159a	sof-miR159a sof-miR159c sof-miR159d sof-miR159b	sbi-miR159 sbi-miR159b	zma-miR159b zma-miR159a zma-miR159d zma-miR159c		AAGAGCTCCCTTCAATCCAAA
miRNA-262	ath-miR395a		ath-miR395d ath-miR395e		mtr-miR395e mtr-miR395k mtr-miR395i mtr-miR395h mtr-miR395b mtr-miR395j mtr-miR395p mtr-miR395m mtr-miR395n mtr-miR395f mtr-miR395g mtr-miR395d mtr-miR395a mtr-miR395l mtr-miR395o mtr-miR395c	osa-miR395j osa-miR395i osa-miR395h osa-miR395p osa-miR395g osa-miR395k osa-miR395e osa-miR395l osa-miR395d osa-miR395c osa-miR395r osa-miR395a osa-miR395s osa-miR395m osa-miR395b	ptc-miR395c ptc-miR395d ptc-miR395j ptc-miR395e ptc-miR395h ptc-miR395i ptc-miR395g ptc-miR395f ptc-miR395b		sbi-miR395a sbi-miR395d sbi-miR395c sbi-miR395e sbi-miR395f sbi-miR395b	zma-miR395b zma-miR395a		GAGTTCCCCCAAACACTTCAG
miRNA-263	ath-miR447c											CAACAAAAGATGTCGTCCCCAA
miRNA-264	osa-miR319a					osa-miR319b			sbi-miR319	zma-miR319d zma-miR319a zma-miR319c zma-miR319b		GGGAGCACCCTTCAGTCCAA
miRNA-265	osa-miR441a					osa-miR441c osa-miR441b						TTTCCCACATTTATATTGATGGTA
miRNA-266	ptc-miR169aa											CCGACAAGTCATTCTTGGCTC
miRNA-267	ptc-miR474c						ptc-miR474b					CCCAGCCAAACCCAACAGCTTTTG
miRNA-268	zma-miR171b		ath-miR171c ath-miR171b			osa-miR171e osa-miR171d osa-miR171c osa-miR171f osa-miR171b	ptc-miR171b ptc-miR171h ptc-miR171a ptc-miR171i ptc-miR171e ptc-miR171f ptc-miR171g		sbi-miR171a sbi-miR171b sbi-miR171d	zma-miR171f zma-miR171e zma-miR171i zma-miR171d zma-miR171j zma-miR171c		GTGATATTGGCACGGCTCAA
miRNA-269	predicted_miRNA_22											GCCGCCCGATTCTCAAGCTGGG
miRNA-270	predicted_miRNA_52											CAGGGTTGGCGGGCCGCGATC
miRNA-271	ath-miR160a		ath-miR160b ath-miR160c	gma-miR160	mtr-miR160	osa-miR160d osa-miR160a osa-miR160b osa-miR160e osa-miR160c	ptc-miR160a ptc-miR160c ptc-miR160d ptc-miR160b		sbi-miR160c sbi-miR160d sbi-miR160e sbi-miR160b sbi-miR160a	zma-miR160a zma-miR160e zma-miR160b zma-miR160d zma-miR160f zma-miR160c		TGGCATACAGGGAGCCAGGCA
miRNA-272	ath-miR396a		ath-miR396b	gma-miR396b gma-miR396a		osa-miR396c osa-miR396a osa-miR396b	ptc-miR396c ptc-miR396a ptc-miR396b ptc-miR396d ptc-miR396e ptc-miR396g ptc-miR396f	sof-miR396	sbi-miR396c sbi-miR396a sbi-miR396b	zma-miR396a zma-miR396b		CAGTTCAAGAAAGCTGTGGAA
miRNA-273	osa-miR156l		ath-miR156g ath-miR156d ath-miR156c ath-miR156b ath-miR156a ath-miR156e ath-miR156f	gma-miR156a		osa-miR156b osa-miR156j osa-miR156f osa-miR156i osa-miR156h osa-miR156g osa-miR156e osa-miR156a osa-miR156d osa-miR156c	ptc-miR156a ptc-miR156e ptc-miR156d ptc-miR156f ptc-miR156c ptc-miR156b	sof-miR156	sbi-miR156a sbi-miR156b sbi-miR156c	zma-miR156i zma-miR156h zma-miR156e zma-miR156d zma-miR156f zma-miR156g zma-miR156c zma-miR156a zma-miR156b	ppt-miR156a	TATGCTCACTCTCTTCTGTCG
miRNA-274	osa-miR395a		ath-miR395a ath-miR395d ath-miR395e		mtr-miR395e mtr-miR395k mtr-miR395i mtr-miR395h mtr-miR395j mtr-miR395m mtr-miR395n mtr-miR395f mtr-miR395g mtr-miR395d mtr-miR395a mtr-miR395l mtr-miR395o mtr-miR395c	osa-miR395j osa-miR395i osa-miR395h osa-miR395p osa-miR395g osa-miR395k osa-miR395e osa-miR395l osa-miR395d osa-miR395r osa-miR395s osa-miR395m osa-miR395b	ptc-miR395c ptc-miR395d ptc-miR395j ptc-miR395e ptc-miR395h ptc-miR395i ptc-miR395g ptc-miR395f ptc-miR395b		sbi-miR395a sbi-miR395d sbi-miR395c sbi-miR395e sbi-miR395f sbi-miR395b	zma-miR395b zma-miR395a		GAGTTCCCCCAAATACTTCAC
miRNA-275	osa-miR443											TCCAGATTTATTGTATTGTGAT
miRNA-276	ptc-miR169o		ath-miR169h ath-miR169b ath-miR169c ath-miR169n ath-miR169i ath-miR169k ath-miR169e ath-miR169d ath-miR169m ath-miR169a ath-miR169l ath-miR169j ath-miR169g ath-miR169f	gma-miR169	mtr-miR169a mtr-miR169b	osa-miR169l osa-miR169g osa-miR169k osa-miR169e osa-miR169f osa-miR169m osa-miR169j osa-miR169o osa-miR169n osa-miR169i osa-miR169b osa-miR169a osa-miR169c osa-miR169h	ptc-miR169w ptc-miR169k ptc-miR169j ptc-miR169v ptc-miR169e ptc-miR169p ptc-miR169a ptc-miR169f ptc-miR169l ptc-miR169m ptc-miR169c ptc-miR169b ptc-miR169s ptc-miR169g ptc-miR169h ptc-miR169n ptc-miR169r ptc-miR169i ptc-miR169d		sbi-miR169e sbi-miR169c sbi-miR169i sbi-miR169h sbi-miR169b sbi-miR169g sbi-miR169a sbi-miR169f sbi-miR169d	zma-miR169c zma-miR169i zma-miR169j zma-miR169f zma-miR169k zma-miR169a zma-miR169h zma-miR169b zma-miR169g		CAGGCAAGTCATCCTTGGCTT
miRNA-277	ptc-miR475c											CTTAATCAATGGACATTGTAA
miRNA-278	zma-miR172a		ath-miR172c ath-miR172e ath-miR172b ath-miR172a ath-miR172d	gma-miR172b gma-miR172a		osa-miR172b osa-miR172a osa-miR172d osa-miR172c	ptc-miR172b ptc-miR172h ptc-miR172i ptc-miR172a ptc-miR172g ptc-miR172e ptc-miR172f ptc-miR172d ptc-miR172c		sbi-miR172a sbi-miR172c sbi-miR172e sbi-miR172b sbi-miR172d	zma-miR172d zma-miR172b zma-miR172c zma-miR172e		TGCAGCATCATCAAGATTCT
miRNA-279	predicted_miRNA_24											CCTAACGTGGGTCGGGGCGGG
miRNA-280	predicted_miRNA_54											TCCGGCACACGGTAGCTTCGC
miRNA-281	ath-miR162a		ath-miR162b		mtr-miR162	osa-miR162b osa-miR162a	ptc-miR162c ptc-miR162b ptc-miR162a			zma-miR162		CTGGATGCAGAGGTTTATCGA
miRNA-282	ath-miR397a					osa-miR397a osa-miR397b	ptc-miR397a ptc-miR397b					CATCAACGCTGCACTCAATGA
miRNA-283	osa-miR159c		ath-miR159a ath-miR159b ath-miR319c ath-miR319b ath-miR319a ath-miR159c	gma-miR319b gma-miR159 gma-miR319a	mtr-miR319	osa-miR159b osa-miR159f osa-miR159d osa-miR159e osa-miR159a	ptc-miR319a ptc-miR319c ptc-miR319b ptc-miR159d ptc-miR319d ptc-miR319h ptc-miR319e ptc-miR159b ptc-miR319g ptc-miR159c ptc-miR319f ptc-miR159f ptc-miR159a	sof-miR159d sof-miR159a sof-miR159c sof-miR159b	sbi-miR159b sbi-miR159	zma-miR159b zma-miR159c zma-miR159a zma-miR159d	ppt-miR319d ppt-miR319a ppt-miR319b ppt-miR319c	TGGAGCTCCCTTCAATCCAAT
miRNA-284	osa-miR395c					osa-miR395j osa-miR395i osa-miR395h osa-miR395o osa-miR395p osa-miR395g osa-miR395k osa-miR395q osa-miR395e osa-miR395l osa-miR395d osa-miR395r osa-miR395s osa-miR395m osa-miR395b	ptc-miR395a		sbi-miR395a sbi-miR395d sbi-miR395c sbi-miR395e sbi-miR395b	zma-miR395c zma-miR395b zma-miR395a		GAGTTCCCCCAAGCACTTCAC
miRNA-285	osa-miR445a					osa-miR445i osa-miR445d osa-miR445f osa-miR445h osa-miR445g osa-miR445e osa-miR445c osa-miR445b						ATCGGATGTTTATACACTAATTTA
miRNA-286	ptc-miR169s		ath-miR169h ath-miR169b ath-miR169c ath-miR169n ath-miR169i ath-miR169k ath-miR169e ath-miR169d ath-miR169m ath-miR169a ath-miR169l ath-miR169j ath-miR169g ath-miR169f	gma-miR169	mtr-miR169a mtr-miR169b	osa-miR169l osa-miR169g osa-miR169k osa-miR169e osa-miR169f osa-miR169m osa-miR169j osa-miR169i osa-miR169b osa-miR169a osa-miR169c osa-miR169h	ptc-miR169w ptc-miR169k ptc-miR169o ptc-miR169j ptc-miR169v ptc-miR169e ptc-miR169p ptc-miR169a ptc-miR169f ptc-miR169l ptc-miR169m ptc-miR169c ptc-miR169b ptc-miR169g ptc-miR169t ptc-miR169h ptc-miR169n ptc-miR169r ptc-miR169i ptc-miR169d		sbi-miR169e sbi-miR169c sbi-miR169h sbi-miR169b sbi-miR169g sbi-miR169a sbi-miR169f sbi-miR169d	zma-miR169c zma-miR169i zma-miR169j zma-miR169f zma-miR169k zma-miR169a zma-miR169h zma-miR169b zma-miR169g		CGGCAAGTCATCCTTGGCTGA
miRNA-287	ptc-miR476a						ptc-miR476b ptc-miR476c					CTTTGCAAAGAAGGATTACTA
miRNA-288	predicted_miRNA_26											GCCGACGGGTTCGGGGCCGGG
miRNA-289	predicted_miRNA_56											GCTGACAGAGAGAGAAGTGAGC
miRNA-290	ath-miR391		ath-miR391									TGGCGCTATCTCTCCTGCGAA
miRNA-291	ath-miR835-5p		ath-miR835-5p									GATAAAGAACATATGCAAGAA
miRNA-292	ath-miR771		ath-miR771									GAGGGCTACCACAGAGGCTCA
miRNA-293	ath-miR837-3p		ath-miR837-3p									CCATCAGTTTTTTGTTCGTTT
miRNA-294	ath-miR774		ath-miR774									GATGGCCATATGGGTAACCAA
miRNA-295	ath-miR838		ath-miR838									TGTGCAAGAAGTAGAAGAAAA
miRNA-296	ath-miR776		ath-miR776									AACATCAATAGAAGACTTAGA
miRNA-297	ath-miR840		ath-miR840									GTTAGTTTAGGTCCTTCAGTGT
miRNA-298	ath-miR778		ath-miR778									CGGTGTACATAAACCAAGCCA
miRNA-299	ath-miR842		ath-miR842									GGATGACGGATCTGACCATGA
miRNA-300	ath-miR780.1		ath-miR780.1									ACCTGCTCAACAGCTGCTAGA
miRNA-301	ath-miR844		ath-miR844									AGCTTATAAGCAATCTTACCA
miRNA-302	ath-miR781		ath-miR781									TAAGTATCCAGAAAACTCTAA
miRNA-303	ath-miR845a		ath-miR845a									CATCAATTGGTATCAGAGCCG
miRNA-304	ath-miR783		ath-miR783									GAACATGAACGAGCAAAGCTT
miRNA-305	ath-miR846		ath-miR846									AATTCAAGCACTTCAATTCAA
miRNA-306	ath-miR862-3p		ath-miR862-3p									CTTCAAGTAGATCCAGCATAT
miRNA-307	ath-miR863-3p		ath-miR863-3p									ATTATGTCTTGTTGCTCTCAA
miRNA-308	ath-miR864-3p		ath-miR864-3p									CTTCAAGGTATTATTGACTTTA
miRNA-309	ath-miR865-3p		ath-miR865-3p									TTGGATAAATTTGAGGAAAAA
miRNA-310	ath-miR866-3p		ath-miR866-3p									TCTTCAAAGACGGATTTTGT
miRNA-311	ath-miR867		ath-miR867									TTCCTAATAAACCATGTTCAA
miRNA-312	ath-miR869.1		ath-miR869.1									CAACACCAGAATTGAACCAAT
miRNA-313	ath-miR870		ath-miR870									GATCGAAGAAACACCAAATTA
miRNA-314	osa-miR395u					osa-miR395u						GATTTCCCCCAAACGCTTCAC
miRNA-315	osa-miR395w					osa-miR395w						GAGAATCCCCCAAACACTTCAC
miRNA-316	osa-miR807a					osa-miR807b						GGATTCACCTGTGAGATGACG
miRNA-317	osa-miR809a					osa-miR809b						ATTCTAACATTTCTCACATTCA
miRNA-318	ppt-miR1223										ppt-miR1223	TGGAGGTGTATGACTCTACAA
miRNA-319	ppt-miR534										ppt-miR534	GTATGCAACTGCAATGGACATA
miRNA-320	ath-miR172b*											GTGAATCTTAATGGTGCTGC
miRNA-321	ath-miR414					osa-miR414						TGACGATGATGATGAAGATGA
miRNA-322	osa-miR169f		ath-miR169h ath-miR169b ath-miR169c ath-miR169n ath-miR169i ath-miR169k ath-miR169e ath-miR169d ath-miR169m ath-miR169a ath-miR169l ath-miR169j ath-miR169g ath-miR169f	gma-miR169	mtr-miR169a mtr-miR169b	osa-miR169l osa-miR169g osa-miR169k osa-miR169e osa-miR169m osa-miR169j osa-miR169o osa-miR169n osa-miR169i osa-miR169b osa-miR169a osa-miR169c osa-miR169h	ptc-miR169w ptc-miR169k ptc-miR169o ptc-miR169j ptc-miR169v ptc-miR169e ptc-miR169p ptc-miR169a ptc-miR169f ptc-miR169l ptc-miR169m ptc-miR169c ptc-miR169b ptc-miR169s ptc-miR169g ptc-miR169h ptc-miR169n ptc-miR169x ptc-miR169r ptc-miR169i ptc-miR169d		sbi-miR169e sbi-miR169c sbi-miR169i sbi-miR169h sbi-miR169b sbi-miR169g sbi-miR169a sbi-miR169f sbi-miR169d	zma-miR169c zma-miR169i zma-miR169j zma-miR169f zma-miR169k zma-miR169a zma-miR169h zma-miR169b zma-miR169g		TAGGCAAGTCATCCTTGGCTA
miRNA-323	osa-miR418											CGTCATTTCATCATCACATTA
miRNA-324	ptc-miR159e						ptc-miR319i					AGGAGCTCCCTTCACCCCAAG
miRNA-325	ptc-miR399j											CCGGACAAATCTCCTTTGGCA
miRNA-326	sof-miR159e											AAGAGCTCCTTTCAATCCAAA
miRNA-327	predicted_miRNA_14											TGGTAGGTAGGATGGTAGGAGTTG
miRNA-328	predicted_miRNA_44											CTAAAGGATCGATAGGCCACG
miRNA-329	ath-miR156g		ath-miR156d ath-miR156b ath-miR156c ath-miR156a ath-miR156e ath-miR156f	gma-miR156a		osa-miR156b osa-miR156a osa-miR156d osa-miR156l osa-miR156j osa-miR156f osa-miR156i osa-miR156h osa-miR156g osa-miR156e osa-miR156c	ptc-miR156a ptc-miR156e ptc-miR156d ptc-miR156f ptc-miR156c ptc-miR156b	sof-miR156	sbi-miR156a sbi-miR156b sbi-miR156c	zma-miR156e zma-miR156i zma-miR156d zma-miR156f zma-miR156g zma-miR156h zma-miR156c zma-miR156a zma-miR156b	ppt-miR156a	TGTGCTCACTCTCTTCTGTCG
miRNA-330	ath-miR172e		ath-miR172c ath-miR172b ath-miR172d ath-miR172a	gma-miR172b gma-miR172a		osa-miR172b osa-miR172a osa-miR172d osa-miR172c	ptc-miR172b ptc-miR172h ptc-miR172i ptc-miR172a ptc-miR172g ptc-miR172e ptc-miR172f ptc-miR172d ptc-miR172c		sbi-miR172a sbi-miR172c sbi-miR172e sbi-miR172b sbi-miR172d	zma-miR172d zma-miR172b zma-miR172c zma-miR172a zma-miR172e		ATGCAGCATCATCAAGATTCC
miRNA-331	ath-miR416					osa-miR416						TGAACAGTGTACGTACGAACC
miRNA-332	osa-miR169p											CCGGCAAGTTTGTCCTTGGCTA
miRNA-333	osa-miR420		ath-miR420									ATCATTTCCGTGATTAATTTA
miRNA-334	ptc-miR160g											TGGCATCCAGGGAGCCAGGCA
miRNA-335	ptc-miR399l		ath-miR399b ath-miR399c			osa-miR399j osa-miR399d	ptc-miR399i		sbi-miR399i sbi-miR399d	zma-miR399e		GAGGGCAACTCTCCTTTGGCG
miRNA-336	sof-miR408e		ath-miR408			osa-miR408	ptc-miR408	sof-miR408d sof-miR408c sof-miR408b sof-miR408a		zma-miR408		GCCAGGGAAGAGTCAGTGCAG
miRNA-337	predicted_miRNA_16											CAACCAAGCGCGATGACCAATTGTG
miRNA-338	predicted_miRNA_46											GGAGCAGGGGCCAAGATGTAG
miRNA-339	ath-miR157a		ath-miR157c ath-miR157b ath-miR157d	gma-miR156d gma-miR156c gma-miR156e			ptc-miR156h ptc-miR156i ptc-miR156g ptc-miR156j					GTGCTCTCTATCTTCTGTCAA
miRNA-340	ath-miR319a		ath-miR319c ath-miR319b ath-miR159c	gma-miR319b gma-miR319a	mtr-miR319	osa-miR159c osa-miR159d osa-miR159e	ptc-miR319a ptc-miR319i ptc-miR319c ptc-miR319b ptc-miR159d ptc-miR319d ptc-miR319h ptc-miR319e ptc-miR319g ptc-miR319f	sof-miR159c	sbi-miR159b	zma-miR159c zma-miR159d	ppt-miR319d ppt-miR319a ppt-miR319b ppt-miR319c	GGGAGCTCCCTTCAGTCCAA
miRNA-341	ath-miR418											GGTCAGTTCATCATCACATTA
miRNA-342	osa-miR171b		ath-miR171c ath-miR170 ath-miR171b		mtr-miR171	osa-miR171e osa-miR171d osa-miR171c osa-miR171f	ptc-miR171b ptc-miR171h ptc-miR171a ptc-miR171i ptc-miR171e ptc-miR171f ptc-miR171g		sbi-miR171a sbi-miR171b sbi-miR171d	zma-miR171f zma-miR171e zma-miR171i zma-miR171d zma-miR171j zma-miR171b		GATATTGGCACGGCTCAATCA
miRNA-343	osa-miR435											TCAACTCCAATACCGGATAA
miRNA-344	ptc-miR164f											AGCATGTGCCCTGCTTCTCCA
miRNA-345	ptc-miR472b						ptc-miR472a					GGGATGGGTGGAGTTGGGAAAA
miRNA-346	zma-miR162		ath-miR162a ath-miR162b		mtr-miR162	osa-miR162b osa-miR162a	ptc-miR162b ptc-miR162a ptc-miR162c					TGGATGCAGAGGTTTATCGA
miRNA-347	predicted_miRNA_18											TGCACCGTGACATTGTCACTG
miRNA-348	predicted_miRNA_48											GCTGTTCGACGCCCGGGGAAG
miRNA-349	ath-miR158a		ath-miR158b									TGCTTTGTCTACATTTGGGA
miRNA-350	ath-miR390a		ath-miR390b			osa-miR390	ptc-miR390b ptc-miR390c ptc-miR390a ptc-miR390d				ppt-miR390a ppt-miR390c ppt-miR390b	GGCGCTATCCCTCCTGAGCTT
miRNA-351	ath-miR420					osa-miR420						TGCATTTCCGTGATTAGTTTA
miRNA-352	osa-miR171h								sbi-miR171e sbi-miR171f	zma-miR171k zma-miR171h		AGTGATATTGGTTCGGCTCAC
miRNA-353	osa-miR438											TTTCACTATAACGCGTGGGAA
miRNA-354	ptc-miR166p											AAGGAATGGAGCCTGGTCCGA
miRNA-355	ptc-miR473b											TGGAAGCCCTGAGGGAGAGC
miRNA-356	zma-miR169d									zma-miR169e		CATAGGCAGTCTCCTTGGCTA
miRNA-357	predicted_miRNA_2											TGGTATTTGAGCACTGGCATTT
miRNA-358	predicted_miRNA_5											CCGTTGGACTACAAACGCCTT
miRNA-359	ath-miR159a		ath-miR159b ath-miR159c	gma-miR159		osa-miR159d osa-miR159e osa-miR159c osa-miR159b osa-miR159a osa-miR159f	ptc-miR159b ptc-miR159c ptc-miR159d ptc-miR159a	sof-miR159a sof-miR159c sof-miR159d sof-miR159b	sbi-miR159 sbi-miR159b	zma-miR159b zma-miR159a zma-miR159d zma-miR159c		TAGAGCTCCCTTCAATCCAAA
miRNA-360	ath-miR394a		ath-miR394b			osa-miR394	ptc-miR394b ptc-miR394a		sbi-miR394b sbi-miR394a	zma-miR394a zma-miR394b		GGAGGTGGACAGAATGCCAA
miRNA-361	ath-miR447a		ath-miR447b									CAACAAAACATCTCGTCCCCAA
miRNA-362	osa-miR172c		ath-miR172c ath-miR172e ath-miR172b ath-miR172a ath-miR172d	gma-miR172b gma-miR172a		osa-miR172b osa-miR172a osa-miR172d	ptc-miR172b ptc-miR172h ptc-miR172i ptc-miR172a ptc-miR172g ptc-miR172e ptc-miR172f ptc-miR172d ptc-miR172c		sbi-miR172a sbi-miR172c sbi-miR172e sbi-miR172b sbi-miR172d	zma-miR172d zma-miR172b zma-miR172c zma-miR172a zma-miR172e		GTGCAGCATCATCAAGATTCA
miRNA-363	osa-miR440											TTGTCCCGATCATCAGGAGACACT
miRNA-364	ptc-miR167h											CAGATCATGTTGGCAGCTTCA
miRNA-365	ptc-miR474b						ptc-miR474a ptc-miR474c					CCCAGCCAAACCCAACAACTTTTG
miRNA-366	zma-miR171a		ath-miR171a			osa-miR171a	ptc-miR171k ptc-miR171j ptc-miR171d ptc-miR171c					ATATTGGCGCGGCTCAATCA
miRNA-367	predicted_miRNA_21											GGTCTGTGACACTGGAGCCGTGGG
miRNA-368	predicted_miRNA_51											GAAGCTTCGTAGACAAGGCTC
miRNA-369	ath-miR159c		ath-miR159b ath-miR319c ath-miR319b ath-miR319a ath-miR159a	gma-miR319a gma-miR319b gma-miR159	mtr-miR319	osa-miR159d osa-miR159e osa-miR159c osa-miR159b osa-miR159a osa-miR159f	ptc-miR319d ptc-miR319h ptc-miR319e ptc-miR159b ptc-miR319g ptc-miR319a ptc-miR159c ptc-miR319f ptc-miR319c ptc-miR319b ptc-miR159d ptc-miR159a	sof-miR159a sof-miR159c sof-miR159d sof-miR159b	sbi-miR159 sbi-miR159b	zma-miR159b zma-miR159a zma-miR159d zma-miR159c	ppt-miR319a ppt-miR319b ppt-miR319c ppt-miR319d	AGGAGCTCCCTTCAATCCAAA
miRNA-370	ath-miR395b		ath-miR395f ath-miR395c									GAGTCCCCCCAAACACTTCAG
miRNA-371	osa-miR156k			gma-miR156b	mtr-miR156				sbi-miR156d	zma-miR156j		TGTGCTCTCTCTCTTCTGTCA
miRNA-372	osa-miR393b		ath-miR393b ath-miR393a		mtr-miR393	osa-miR393	ptc-miR393c ptc-miR393d ptc-miR393b ptc-miR393a		sbi-miR393	zma-miR393		AGATCAATGCGATCCCTTTGGA
miRNA-373	osa-miR442											ATTCGTCTCGCAATTTACACGTCA
miRNA-374	ptc-miR169ab						ptc-miR169q ptc-miR169u ptc-miR169ae ptc-miR169ac ptc-miR169ad ptc-miR169af					TGGGCAAGTCGTCCTTGGCTA
miRNA-375	ptc-miR475a						ptc-miR475b					CTTAATCAATGGGCACTGTAA
miRNA-376	zma-miR171c									zma-miR171b		GATATTGGCACGGCTCAGTCA
miRNA-377	predicted_miRNA_23											CCGGCAGCCGACGGGTTCGGG
miRNA-378	predicted_miRNA_53											TGGCACAGAGTTAGCCGATGC
miRNA-379	ath-miR161											CCCCGATGTAGTCACTTTCAA
miRNA-380	ath-miR396b		ath-miR396a	gma-miR396b gma-miR396a		osa-miR396c osa-miR396a osa-miR396b	ptc-miR396c ptc-miR396a ptc-miR396b ptc-miR396d ptc-miR396e ptc-miR396g ptc-miR396f	sof-miR396	sbi-miR396c sbi-miR396a sbi-miR396b	zma-miR396a zma-miR396b		AAGTTCAAGAAAGCTGTGGAA
miRNA-381	osa-miR159a		ath-miR159a ath-miR159b ath-miR159c	gma-miR159		osa-miR159c osa-miR159b osa-miR159f osa-miR159d osa-miR159e	ptc-miR159d ptc-miR159b ptc-miR159c ptc-miR159a	sof-miR159d sof-miR159a sof-miR159c sof-miR159b	sbi-miR159b sbi-miR159	zma-miR159b zma-miR159c zma-miR159a zma-miR159d		CAGAGCTCCCTTCAATCCAAA
miRNA-382	osa-miR395b		ath-miR395a ath-miR395d ath-miR395e		mtr-miR395e mtr-miR395k mtr-miR395i mtr-miR395h mtr-miR395b mtr-miR395j mtr-miR395p mtr-miR395m mtr-miR395n mtr-miR395f mtr-miR395g mtr-miR395d mtr-miR395a mtr-miR395l mtr-miR395o mtr-miR395c	osa-miR395j osa-miR395i osa-miR395h osa-miR395p osa-miR395g osa-miR395k osa-miR395q osa-miR395e osa-miR395l osa-miR395d osa-miR395c osa-miR395r osa-miR395a osa-miR395s osa-miR395m	ptc-miR395c ptc-miR395d ptc-miR395j ptc-miR395e ptc-miR395h ptc-miR395i ptc-miR395g ptc-miR395f ptc-miR395b		sbi-miR395a sbi-miR395d sbi-miR395c sbi-miR395e sbi-miR395f sbi-miR395b	zma-miR395c zma-miR395b zma-miR395a		GAGTTCCCCCAAACACTTCAC
miRNA-383	osa-miR444											GCAGCAAGCTTGAGGCAGCAA
miRNA-384	ptc-miR169q						ptc-miR169u ptc-miR169ae ptc-miR169ac ptc-miR169ab ptc-miR169ad ptc-miR169af					CAGGCAAGTCGTCCTTGGCTA
miRNA-385	ptc-miR475d											CTTAATCAATGGACTCTGTAA
miRNA-386	zma-miR399b											CAGGACAGCTCTCCTTTGGCA
miRNA-387	predicted_miRNA_25											GACGAATCCGTGCGACGCGGG
miRNA-388	predicted_miRNA_55											TAACCGTTGGACTACAAACGC
miRNA-389	ath-miR163											ATCGAAGTTCCAAGTCCTCTTCAA
miRNA-390	ath-miR397b											CATCAACGATGCACTCAATGA
miRNA-391	osa-miR159d		ath-miR159a ath-miR159b ath-miR319c ath-miR319b ath-miR319a ath-miR159c	gma-miR319b gma-miR159 gma-miR319a	mtr-miR319	osa-miR159c osa-miR159b osa-miR159f osa-miR159e osa-miR159a	ptc-miR319a ptc-miR319c ptc-miR319b ptc-miR159d ptc-miR319d ptc-miR319h ptc-miR319e ptc-miR159b ptc-miR319g ptc-miR159c ptc-miR319f ptc-miR159f ptc-miR159a	sof-miR159d sof-miR159a sof-miR159c sof-miR159b	sbi-miR159b sbi-miR159	zma-miR159b zma-miR159c zma-miR159a zma-miR159d	ppt-miR319d ppt-miR319a ppt-miR319b ppt-miR319c	CGGAGCTCCCTTCAATCCAAT
miRNA-392	osa-miR395f		ath-miR395a ath-miR395d ath-miR395e		mtr-miR395e mtr-miR395k mtr-miR395i mtr-miR395h mtr-miR395j mtr-miR395m mtr-miR395n mtr-miR395f mtr-miR395g mtr-miR395d mtr-miR395a mtr-miR395l mtr-miR395o mtr-miR395c	osa-miR395j osa-miR395i osa-miR395h osa-miR395p osa-miR395g osa-miR395k osa-miR395e osa-miR395l osa-miR395d osa-miR395r osa-miR395s osa-miR395m osa-miR395b	ptc-miR395c ptc-miR395d ptc-miR395j ptc-miR395e ptc-miR395h ptc-miR395i ptc-miR395g ptc-miR395f ptc-miR395b		sbi-miR395a sbi-miR395d sbi-miR395c sbi-miR395e sbi-miR395f sbi-miR395b	zma-miR395b zma-miR395a		GATTTCCCCCAAACGCTTCAC
miRNA-393	osa-miR446											CCATTTCCCATATTCATATTGATG
miRNA-394	ptc-miR169t		ath-miR169b ath-miR169c ath-miR169a	gma-miR169	mtr-miR169a mtr-miR169b	osa-miR169e osa-miR169o osa-miR169n osa-miR169b osa-miR169a osa-miR169c	ptc-miR169e ptc-miR169a ptc-miR169f ptc-miR169c ptc-miR169b ptc-miR169s ptc-miR169g ptc-miR169h ptc-miR169d		sbi-miR169i sbi-miR169b sbi-miR169a	zma-miR169c zma-miR169a zma-miR169b		CCGGCAAGTCATTCTTGGCTC
miRNA-395	ptc-miR476b						ptc-miR476c ptc-miR476a					TTTTGCAAAGAAGAATTACTA
miRNA-396	predicted_miRNA_27											GCGGTGTGTACAAGGCCCGGG
miRNA-397	predicted_miRNA_57											TCGGTTTGGGGTACGGTCAGC
miRNA-398	ath-miR472		ath-miR472									GGTATGGGCGGAGTAGGAAAAA
miRNA-399	ath-miR836		ath-miR836									CCACGCATCAAAGGAAACACAGGA
miRNA-400	ath-miR773		ath-miR773									GAGACAAAAGCTGGAAGCAAA
miRNA-401	ath-miR837-5p		ath-miR837-5p									TGAAACGAACAAGAAACTGAT
miRNA-402	ath-miR775		ath-miR775									TTGGCACTGCTAGACATCGAA
miRNA-403	ath-miR839		ath-miR839									GGGAACGATGAAAGGTTGGTA
miRNA-404	ath-miR777		ath-miR777									AGCAACGAAACTCAATGCGTA
miRNA-405	ath-miR841		ath-miR841									TTCAGTTTCAAGTGGCTCGTA
miRNA-406	ath-miR779		ath-miR779									ATGAGCAGCAACATAGCAGAA
miRNA-407	ath-miR843		ath-miR843									TCCAATGAAGCTCGACCTAAA
miRNA-408	ath-miR780.2		ath-miR780.2									ATGCCAGATATTCACGAAGAA
miRNA-409	ath-miR844*		ath-miR844*									AACTAGTAAGATGGCTTATAA
miRNA-410	ath-miR782		ath-miR782									AAGAACATCCAAGGTGTTTGT
miRNA-411	ath-miR845b		ath-miR845b									CATCAATTTGGTATCAGAGCGA
miRNA-412	ath-miR822		ath-miR822									CATGTGCAAATGCTTCCCGCA
miRNA-413	ath-miR847		ath-miR847									CATCAAGAAGAAGAGGAGTGA
miRNA-414	osa-miR811a					osa-miR811b						ACGTCCATTTCTCGATCTAACGGT
miRNA-415	osa-miR813					osa-miR813						GGTAAAACCCATTCCATAACCC
miRNA-416	osa-miR815a					osa-miR815b						CCCAATCTCCTCAATCCCCTT
miRNA-417	osa-miR817					osa-miR817						TCAATCGGGCCTCAAGTTGGA
miRNA-418	osa-miR819a					osa-miR819b						GCTAGAAAGTCTTATAACCTGA
miRNA-419	osa-miR821a					osa-miR821b						ATTCAACTTTTTTGTTGATGACTT
miRNA-420	ppt-miR1211										ppt-miR1211	CTTGCATAACCATCCCTCCCT
miRNA-421	ppt-miR1213										ppt-miR1213	TCTCCCACGAAGGCTTCCAAC
miRNA-422	ppt-miR1215										ppt-miR1215	TCGTATACAGTTTTGCAATGA
miRNA-423	ppt-miR1217										ppt-miR1217	CTTGACATCATGCTTCAAATT
miRNA-424	ppt-miR1219a										ppt-miR1219d	AAGCTAGTGAGAGGCAGGAAG
miRNA-425	ppt-miR1221										ppt-miR1221	TTTGACCCTGCACACCATCCA
miRNA-426	ppt-miR537a										ppt-miR537b	TAGCCTGTAGAAACACCTCAA
Mature miRNA sequences including 994 sequences were downloaded in the miRBase (http:microrna.sange.ac.uk/, as February 2007). After redundant sequences were discarded, 348 miRNAs from Arabidopsis, rice and so on were left and used as probes. The miRNA microarray also contained four miRNA sequences predicted by Sunkar et al (2005) and 74 miRNA sequences that were predicted through computational an…
Abbreviation: osa, Oryza sativa; ath, Arabidopsis thaliana; zma, Zea mays; sbi, Sorghum bicolor; gma, Glycine max; sof, Saccharum officinarum; mtr, Medicago truncatula; ptc, Populus trichocarpa; ppt, Physcomitrella patens.
source miRNA indicates the miRNA, of which the sequence is toally the same as the probe sequence
ath\ osa\ ptc\ gma\ mtr\ sbi\ zma\ sof\ ppt indicate the homology miRNAs in these species, which can be hybridized with corresponding probes
