# Supplementary material for: Genome-Wide Identification of MicroRNAs in Response to Low Nitrate Availability in Maize Leaves and Roots
Source: PLoS One. 2011 Nov 23;6(11):e28009. doi: 10.1371/journal.pone.0028009 (PMC3223196; doi:10.1371/journal.pone.0028009)
Supplement: Table S5 — Primers used for mature miRNAs stem-loop RT-PCR. (XLS) [file pone.0028009.s005.xls]

## Sheet: Sheet1
Table S5 Primers used for mature miRNAs stem-loop RT-PCR.
Names	Primer	Sequence	Tm	Length	GC (%)	Product Size (bp)
miR160a-e	RT primer	GTCGTATCCAGTGCAGGGTCCGAGGTATTCGCACTGGATACGACTGGCAT				57
	Forward primer	GCTGCCTGGCTCCCTGTAT	58.9	19	63
miR160f	RT primer	GTCGTATCCAGTGCAGGGTCCGAGGTATTCGCACTGGATACGACCGGCAT				57
	Forward primer	GCTGCCTGGCTCCCTGTAT	58.9	19	63
miR164	RT primer	GTCGTATCCAGTGCAGGGTCCGAGGTATTCGCACTGGATACGACTGCACG				57
	Forward primer	GCTGGAGAAGCAGGGTACGT	58	20	60
miR167a-d	RT primer	GTCGTATCCAGTGCAGGGTCCGAGGTATTCGCACTGGATACGACTAGATC				60
	Forward primer	GCCGCTGAAGCTGCCA	59.3	16	69
miR168ab	RT primer	GTCGTATCCAGTGCAGGGTCCGAGGTATTCGCACTGGATACGACGTCCCG				58
	Forward primer	GCCTCGCTTGGTGCAGAT	58.5	18	61
miR169d	RT primer	GTCGTATCCAGTGCAGGGTCCGAGGTATTCGCACTGGATACGACCATAGG				60
	Forward primer	GCCGCTAGCCAAGGATGAC	59.4	19	63
miR169e	RT primer	GTCGTATCCAGTGCAGGGTCCGAGGTATTCGCACTGGATACGACCGTAGG				60
	Forward primer	GCCGCTAGCCAAGGATGAC	59.4	19	63
miR169f,g,h,l,m	RT primer	GTCGTATCCAGTGCAGGGTCCGAGGTATTCGCACTGGATACGACTAGGCA				60
	Forward primer	GCCGCTAGCCAAGGATGAC	59.4	19	63
miR169i,j,k	RT primer	GTCGTATCCAGTGCAGGGTCCGAGGTATTCGCACTGGATACGACCAGGCA				60
	Forward primer	GCCGCTAGCCAAGGATGAC	59.4	19	63
miR169n,o,p,q	RT primer	GTCGTATCCAGTGCAGGGTCCGAGGTATTCGCACTGGATACGACCCGGCA				60
	Forward primer	GCCGCTAGCCAAGGATGAC	59.4	19	63
miR171	RT primer	GTCGTATCCAGTGCAGGGTCCGAGGTATTCGCACTGGATACGACGATATT				57
	Forward primer	GCTGATTGAGTCGTGCCAATATC	59.6	23	48
miR172a-d	RT primer	GTCGTATCCAGTGCAGGGTCCGAGGTATTCGCACTGGATACGACTGCAGC				59
	Forward primer	GCCGCAGAATCTTGATGATG	57.9	20	50	59
miR172e,f	RT primer	GTCGTATCCAGTGCAGGGTCCGAGGTATTCGCACTGGATACGACATGCAG				60
	Forward primer	GCCGCGGAATCTTGATGAT	59.6	19	53
miR319a-e	RT primer	GTCGTATCCAGTGCAGGGTCCGAGGTATTCGCACTGGATACGACGGGAGC				56
	Forward primer	GCTTGGACTGAAGGGTGCTC	58.5	20	60
miR395a	RT primer	GTCGTATCCAGTGCAGGGTCCGAGGTATTCGCACTGGATACGACGAGTTC				60
	Forward primer	GCCGCGTGAAGTGTTTGG	59.8	18	61
miR397a	RT primer	GTCGTATCCAGTGCAGGGTCCGAGGTATTCGCACTGGATACGACCATCAA				55
	Forward primer	TCATTGAGCGCAGCGTTG	59.2	18	56
miR398a	RT primer	GTCGTATCCAGTGCAGGGTCCGAGGTATTCGCACTGGATACGACCGGGGG				60
	Forward primer	GCCGCTGTGTTCTCAGGTC	58	19	63
miR399d,j	RT primer	GTCGTATCCAGTGCAGGGTCCGAGGTATTCGCACTGGATACGACCAGGGC				60
	Forward primer	GCCGCTGCCAAAGGAGA	59.6	17	65
miR408	RT primer	GTCGTATCCAGTGCAGGGTCCGAGGTATTCGCACTGGATACGACGCCAGG				58
	Forward primer	GCCCTGCACTGCCTCTTC	59.6	18	67
miR528a,b	RT primer	GTCGTATCCAGTGCAGGGTCCGAGGTATTCGCACTGGATACGACCTCCTC				55
	Forward primer	TGGAAGGGGCATGCAGAG	59.3	18	61
miR827	RT primer	GTCGTATCCAGTGCAGGGTCCGAGGTATTCGCACTGGATACGACTGTTTG				59
	Forward primer	GCCGTTAGATGACCATCAGCA	59.7	21	52
Universal Reverse primer		GTGCAGGGTCCGAGGTATTC	58.1	20	60
18S rRNA	Forward primer	CCATCCCTCCGTAGTTAGCTTCT	58.8	23	52	152
	Reverse primer	CCTGTCGGCCAAGGCTATATAC	58.7	22	55
