# Supplementary material for: Genome-Wide Identification of MicroRNAs in Response to Low Nitrate Availability in Maize Leaves and Roots
Source: PLoS One. 2011 Nov 23;6(11):e28009. doi: 10.1371/journal.pone.0028009 (PMC3223196; doi:10.1371/journal.pone.0028009)
Supplement: Table S6 — The real time RT-PCR primers for predicted target genes. (XLS) [file pone.0028009.s006.xls]

## Sheet: Sheet1
Table S6. The real time RT-PCR primers for predicted target genes.
miRNA_id	Gene_id	primer name	primer for the miRNA target gene		Arabidopsis orthologs	description
zma-miR160	GRMZM2G390641_T01	zma-miR160TG2	ATTCACCCTGGAGGCTTCTTC	CACAGCTTCTTCCTGCTTGG	AT4G30080;AT2G28350	Auxin response factor;Transcriptional factor B3
zma-miR164	GRMZM2G063522_T01	zma-miR164TG1	TGAGTTTCGCATGGAAGGG	GGAGGCAATGAAGTTGTGGC		No apical meristem (NAM) protein
	GRMZM2G009892_T01	zma-miR164TG2	CGCCAAGATGGGGAACAA	GCCACCGTTAAAATTACCAGACA		No apical meristem (NAM) protein;Antifreeze protein, type I
zma-miR167	GRMZM2G073750_T01	zma-miR167TG1	AAAGGCATCTACTGACGACTGG	GATAGCACGGAAGAGGGCATA	AT1G30330	Auxin response factor;Transcriptional factor B3;AUX/IAA protein
	GRMZM2G089640_T01	zma-miR167TG2	GCTCAGGCTCAAGCGTCCAT	GCTGCATCCAAGAGTTCATACCA	AT1G30330	Auxin response factor
zma-miR168	GRMZM2G441583_T01	zma-miR168TG1	ATGAGCGTCTTGCATCCGTT	CTCTACCACCATTGACCATTTTCT	AT1G48410	Argonaute and Dicer protein, PAZ;Stem cell self-renewal protein Piwi;Region of unknown function DUF1785
zma-miR169	GRMZM2G091964_T03	zma-miR169TG2	GTATCCGAGGAGCCTGTTTATG	TGGGAGCACCACTGTCACTTT	AT3G20910;AT5G12840	CCAAT-binding transcription factor, subunit B;CCAAT-binding factor, conserved site
zma-miR171	GRMZM2G022088_T01	zma-miR171TG1	CTCGTTAGCGAGATTTCTTCGA	TGTCCTATTGCTGAGGTAGTGTTC		Cellular retinaldehyde-binding/triple function, N-terminal;Cellular retinaldehyde binding/alpha-tocopherol transport;Pistil-specific extensin-like protein;Cellular retinaldehyde-binding/triple function, C-terminal
	GRMZM2G427337_T01	zma-miR171TG2	TCGTCCAACCTCATAGCCACA	TCGTCCTCCAAAGCCTCCTC	AT4G17620	Methyltransferase type 11;RAI1 like;MCP methyltransferase, CheR-type;VP6 blue-tongue virus inner capsid protein
zma-miR172	GRMZM2G076602_T01	zma-miR172TG2	TCCAAGTACAGGGGCGTGAC	TCCTCCTCGGCGTAAATGC	AT4G36920	AP2-ERF Pathogenesis-related transcriptional factor and ERF, DNA-binding;GPR6 orphan receptor;DNA-binding, integrase-type
zma-miR319	GRMZM2G028054_T01	zma-miR319TG1	CTGGGGAACAAGTGGTCGAG	CAGCAGGATAGATAGGAAGGCTAG	AT5G06100;AT3G11440	MYB domain transcription factor;Homeodomain-like;SANT, DNA-binding
	GRMZM2G388987_T01	zma-miR319TG2	ACATCAGGTTTCGGTCGCA	CCACAGTTCATAAGCCCACAAG	AT4G31670;AT2G24640	Peptidase C19, ubiquitin carboxyl-terminal hydrolase 2;Zinc finger, MYND-type;Peptidase C19, ubiquitin carboxyl-terminal hydrolase 2, conserved site
zma-miR395	GRMZM2G042171_T03	zma-miR395TG1	TTGCAGTTGCACTTGGCATT	CCACTCTGTGATCCTTTCTTTGA	AT5G10180;AT1G77990	Sulphate transporter/antisigma-factor antagonist STAS;Sulphate anion transporter;Sulphate anion transporter, conserved site;Sulphate transporter
	GRMZM2G149952_T01	zma-miR395TG2	CACTGGGAGGATTCACAAAAGC	GGGGAAGATCGCAACAACA	AT3G22890;AT5G43780;AT4G14680	ATP-sulfurylase;PUA-like
zma-miR397	GRMZM2G072808_T01	zma-miR397TG1	CCGCTCTACAACTGCTCTGC	CCACGGTGATGGGCTTGAT	AT5G60020;AT2G29130	Multicopper oxidase, type 1;Cupredoxin;Laccase;Multicopper oxidase, copper-binding site;Multicopper oxidase, type 3;Multicopper oxidase, type 2
	GRMZM2G419994_T01	zma-miR397TG2	GCTCCAGCCTCTATCCAGCACT	CCAAGGAATATCAAACCCATCA	AT4G10270;AT4G10265	unknown
zma-miR398	GRMZM2G068519_T01	zma-miR398TG1	CGGCACCACTACGTCTGTTC	TTGTTGCGCCTCCCACCAT		unknown
zma-miR399	GRMZM2G075384_T01	zma-miR399TG2	AAGATGGGTCGGCAGTTTTAG	TTGATTGGAGGGCATAGCAG		unknown
zma-miR408	GRMZM2G066260_T01	zma-miR408TG1	CTCCGCTCTTCTTCTGCTCTG	ACCGTGATGATCTCCTGGGT		Multicopper oxidase, type 1;Cupredoxin;Multicopper oxidase, type 3
	GRMZM2G336337_T01	zma-miR408TG2	ATCCTTGGGGAGTGGTGGGA	GCGTTGATGAACCGCAGAA	AT5G05390;AT2G40370;AT2G30210;AT5G07130	Multicopper oxidase, type 1;Cupredoxin;Laccase;Multicopper oxidase, copper-binding site;Multicopper oxidase, type 3;Multicopper oxidase, type 2
zma-miR528	GRMZM2G367668_T01	zma-miR528TG1	GCCTTCTCCGCATGTCCCTT	ACAGCCGTGTCACGTTGGTC		Multicopper oxidase, type 1;Cupredoxin;Laccase;Multicopper oxidase, copper-binding site;Multicopper oxidase, type 3;Multicopper oxidase, type 2
	GRMZM2G039381_T01	zma-miR528TG2	TGCTCCTCTGCGTGCTCCTT	TTTGTAGCCAGCCGCGTTC		Cupredoxin;Plastocyanin-like;Blue (type 1) copper domain
zma-miR827	GRMZM2G166976_T01	zma-miR827TG1	GTTCTGGCTGTGGATTTCATTC	GATTCTTCGGGGTCGTCATT	AT1G63010;AT4G11810;AT4G22990	SPX, N-terminal; Major facilitator superfamily, general substrate transporter;Major facilitator superfamily MFS-1
	GRMZM2G003992_T01	zma-miR827TG2	CCGACTCCAACCATCATACCT	GAATCTTCGTCAGTTTCTTTCCTG	AT5G56210	Tropomyosin
